# Supplementary material for: A web scraping app for smart literature search of the keywords
Source: PeerJ Comput Sci. 2024 Oct 31;10:e2384. doi: 10.7717/peerj-cs.2384 (PMC11623055; doi:10.7717/peerj-cs.2384)
Supplement: Supplemental Information 1 [file peerj-cs-10-2384-s001.zip]

Archive with 79 entries (54 files):
- smart-literature-search-app-main/
- smart-literature-search-app-main/.gitignore
- smart-literature-search-app-main/README.md
- smart-literature-search-app-main/next.config.js
- smart-literature-search-app-main/package-lock.json
- smart-literature-search-app-main/package.json
- smart-literature-search-app-main/pages/
- smart-literature-search-app-main/pages/_app.js
- smart-literature-search-app-main/pages/about.js
- smart-literature-search-app-main/pages/api/
- smart-literature-search-app-main/pages/api/hello.js
- smart-literature-search-app-main/pages/index.js
- smart-literature-search-app-main/pages/login.js
- smart-literature-search-app-main/pages/results.js
- smart-literature-search-app-main/pages/user.js
- smart-literature-search-app-main/postcss.config.js
- smart-literature-search-app-main/public/
- smart-literature-search-app-main/public/favicon.ico
- smart-literature-search-app-main/public/vercel.svg
- smart-literature-search-app-main/src/
- smart-literature-search-app-main/src/components/
- smart-literature-search-app-main/src/components/Content/
- smart-literature-search-app-main/src/components/Content/FilterTile/
- smart-literature-search-app-main/src/components/Content/FilterTile/DropdownFilter.js
- smart-literature-search-app-main/src/components/Content/FilterTile/FormInput.js
- smart-literature-search-app-main/src/components/Content/FilterTile/MultipleTag.js
- smart-literature-search-app-main/src/components/Content/FilterTile/index.js
- smart-literature-search-app-main/src/components/Content/KPITile/
- smart-literature-search-app-main/src/components/Content/KPITile/KPICard.js
- smart-literature-search-app-main/src/components/Content/KPITile/index.js
- smart-literature-search-app-main/src/components/Content/Searches/
- smart-literature-search-app-main/src/components/Content/Searches/Actions.js
- smart-literature-search-app-main/src/components/Content/Searches/index.js
- smart-literature-search-app-main/src/components/Content/index.js
- smart-literature-search-app-main/src/components/CustomTable/
- smart-literature-search-app-main/src/components/CustomTable/Export.js
- smart-literature-search-app-main/src/components/CustomTable/SearchBar.js
- smart-literature-search-app-main/src/components/CustomTable/index.js
- smart-literature-search-app-main/src/components/LoadingSpinner/
- smart-literature-search-app-main/src/components/LoadingSpinner/index.js
- smart-literature-search-app-main/src/components/Login/
- smart-literature-search-app-main/src/components/Login/index.js
- smart-literature-search-app-main/src/components/Logout/
- smart-literature-search-app-main/src/components/Logout/index.js
- smart-literature-search-app-main/src/components/Results/
- smart-literature-search-app-main/src/components/Results/Actions.js
- smart-literature-search-app-main/src/components/Results/ArticleDetailModal.js
- smart-literature-search-app-main/src/components/Results/index.js
- smart-literature-search-app-main/src/containers/
- smart-literature-search-app-main/src/containers/Footer/
- smart-literature-search-app-main/src/containers/Footer/index.js
- smart-literature-search-app-main/src/containers/Header/
- smart-literature-search-app-main/src/containers/Header/Brand.js
- smart-literature-search-app-main/src/containers/Header/Nav.js
- smart-literature-search-app-main/src/containers/Header/User.js
- smart-literature-search-app-main/src/containers/Header/index.js
- smart-literature-search-app-main/src/containers/Layout/
- smart-literature-search-app-main/src/containers/Layout/index.js
- smart-literature-search-app-main/src/redux/
- smart-literature-search-app-main/src/redux/actions/
- smart-literature-search-app-main/src/redux/actions/crawling.actions.js
- smart-literature-search-app-main/src/redux/actions/scraping.actions.js
- smart-literature-search-app-main/src/redux/reducers/
- smart-literature-search-app-main/src/redux/reducers/crawling.reducers.js
- smart-literature-search-app-main/src/redux/reducers/index.js
- smart-literature-search-app-main/src/redux/reducers/scraping.reducers.js
- smart-literature-search-app-main/src/redux/reducers/ui.reducers.js
- smart-literature-search-app-main/src/redux/store.js
- smart-literature-search-app-main/src/redux/types.js
- smart-literature-search-app-main/src/services/
- smart-literature-search-app-main/src/services/crawling.service.js
- smart-literature-search-app-main/src/services/scraping.service.js
- smart-literature-search-app-main/src/utils/
- smart-literature-search-app-main/src/utils/auth.utils.js
- smart-literature-search-app-main/src/utils/date.utils.js
- smart-literature-search-app-main/src/utils/localStorage.utils.js
- smart-literature-search-app-main/styles/
- smart-literature-search-app-main/styles/globals.css
- smart-literature-search-app-main/tailwind.config.js
