# Supplementary material for: A web scraping app for smart literature search of the keywords
Source: PeerJ Comput Sci. 2024 Oct 31;10:e2384. doi: 10.7717/peerj-cs.2384 (PMC11623055; doi:10.7717/peerj-cs.2384)
Supplement: Supplemental Information 1 [file peerj-cs-10-2384-s001.zip › smart-literature-search-app-main/package-lock.json]

{
  "name": "smart-literature-search-app",
  "version": "0.1.0",
  "lockfileVersion": 1,
  "requires": true,
  "dependencies": {
    "@babel/code-frame": {
      "version": "7.12.11",
      "resolved": "https://registry.npmjs.org/@babel/code-frame/-/code-frame-7.12.11.tgz",
      "integrity": "sha512-Zt1yodBx1UcyiePMSkWnU4hPqhwq7hGi2nFL1LeA3EUl+q2LQx16MISgJ0+z7dnmgvP9QtIleuETGOiOH1RcIw==",
      "requires": {
        "@babel/highlight": "^7.10.4"
      }
    },
    "@babel/generator": {
      "version": "7.15.0",
      "resolved": "https://registry.npmjs.org/@babel/generator/-/generator-7.15.0.tgz",
      "integrity": "sha512-eKl4XdMrbpYvuB505KTta4AV9g+wWzmVBW69tX0H2NwKVKd2YJbKgyK6M8j/rgLbmHOYJn6rUklV677nOyJrEQ==",
      "requires": {
        "@babel/types": "^7.15.0",
        "jsesc": "^2.5.1",
        "source-map": "^0.5.0"
      },
      "dependencies": {
        "@babel/helper-validator-identifier": {
          "version": "7.14.9",
          "resolved": "https://registry.npmjs.org/@babel/helper-validator-identifier/-/helper-validator-identifier-7.14.9.tgz",
          "integrity": "sha512-pQYxPY0UP6IHISRitNe8bsijHex4TWZXi2HwKVsjPiltzlhse2znVcm9Ace510VT1kxIHjGJCZZQBX2gJDbo0g=="
        },
        "@babel/types": {
          "version": "7.15.0",
          "resolved": "https://registry.npmjs.org/@babel/types/-/types-7.15.0.tgz",
          "integrity": "sha512-OBvfqnllOIdX4ojTHpwZbpvz4j3EWyjkZEdmjH0/cgsd6QOdSgU8rLSk6ard/pcW7rlmjdVSX/AWOaORR1uNOQ==",
          "requires": {
            "@babel/helper-validator-identifier": "^7.14.9",
            "to-fast-properties": "^2.0.0"
          }
        },
        "source-map": {
          "version": "0.5.7",
          "resolved": "https://registry.npmjs.org/source-map/-/source-map-0.5.7.tgz",
          "integrity": "sha1-igOdLRAh0i0eoUyA2OpGi6LvP8w="
        }
      }
    },
    "@babel/helper-annotate-as-pure": {
      "version": "7.14.5",
      "resolved": "https://registry.npmjs.org/@babel/helper-annotate-as-pure/-/helper-annotate-as-pure-7.14.5.tgz",
      "integrity": "sha512-EivH9EgBIb+G8ij1B2jAwSH36WnGvkQSEC6CkX/6v6ZFlw5fVOHvsgGF4uiEHO2GzMvunZb6tDLQEQSdrdocrA==",
      "requires": {
        "@babel/types": "^7.14.5"
      },
      "dependencies": {
        "@babel/helper-validator-identifier": {
          "version": "7.14.9",
          "resolved": "https://registry.npmjs.org/@babel/helper-validator-identifier/-/helper-validator-identifier-7.14.9.tgz",
          "integrity": "sha512-pQYxPY0UP6IHISRitNe8bsijHex4TWZXi2HwKVsjPiltzlhse2znVcm9Ace510VT1kxIHjGJCZZQBX2gJDbo0g=="
        },
        "@babel/types": {
          "version": "7.15.0",
          "resolved": "https://registry.npmjs.org/@babel/types/-/types-7.15.0.tgz",
          "integrity": "sha512-OBvfqnllOIdX4ojTHpwZbpvz4j3EWyjkZEdmjH0/cgsd6QOdSgU8rLSk6ard/pcW7rlmjdVSX/AWOaORR1uNOQ==",
          "requires": {
            "@babel/helper-validator-identifier": "^7.14.9",
            "to-fast-properties": "^2.0.0"
          }
        }
      }
    },
    "@babel/helper-function-name": {
      "version": "7.14.5",
      "resolved": "https://registry.npmjs.org/@babel/helper-function-name/-/helper-function-name-7.14.5.tgz",
      "integrity": "sha512-Gjna0AsXWfFvrAuX+VKcN/aNNWonizBj39yGwUzVDVTlMYJMK2Wp6xdpy72mfArFq5uK+NOuexfzZlzI1z9+AQ==",
      "requires": {
        "@babel/helper-get-function-arity": "^7.14.5",
        "@babel/template": "^7.14.5",
        "@babel/types": "^7.14.5"
      },
      "dependencies": {
        "@babel/helper-validator-identifier": {
          "version": "7.14.9",
          "resolved": "https://registry.npmjs.org/@babel/helper-validator-identifier/-/helper-validator-identifier-7.14.9.tgz",
          "integrity": "sha512-pQYxPY0UP6IHISRitNe8bsijHex4TWZXi2HwKVsjPiltzlhse2znVcm9Ace510VT1kxIHjGJCZZQBX2gJDbo0g=="
        },
        "@babel/types": {
          "version": "7.15.0",
          "resolved": "https://registry.npmjs.org/@babel/types/-/types-7.15.0.tgz",
          "integrity": "sha512-OBvfqnllOIdX4ojTHpwZbpvz4j3EWyjkZEdmjH0/cgsd6QOdSgU8rLSk6ard/pcW7rlmjdVSX/AWOaORR1uNOQ==",
          "requires": {
            "@babel/helper-validator-identifier": "^7.14.9",
            "to-fast-properties": "^2.0.0"
          }
        }
      }
    },
    "@babel/helper-get-function-arity": {
      "version": "7.14.5",
      "resolved": "https://registry.npmjs.org/@babel/helper-get-function-arity/-/helper-get-function-arity-7.14.5.tgz",
      "integrity": "sha512-I1Db4Shst5lewOM4V+ZKJzQ0JGGaZ6VY1jYvMghRjqs6DWgxLCIyFt30GlnKkfUeFLpJt2vzbMVEXVSXlIFYUg==",
      "requires": {
        "@babel/types": "^7.14.5"
      },
      "dependencies": {
        "@babel/helper-validator-identifier": {
          "version": "7.14.9",
          "resolved": "https://registry.npmjs.org/@babel/helper-validator-identifier/-/helper-validator-identifier-7.14.9.tgz",
          "integrity": "sha512-pQYxPY0UP6IHISRitNe8bsijHex4TWZXi2HwKVsjPiltzlhse2znVcm9Ace510VT1kxIHjGJCZZQBX2gJDbo0g=="
        },
        "@babel/types": {
          "version": "7.15.0",
          "resolved": "https://registry.npmjs.org/@babel/types/-/types-7.15.0.tgz",
          "integrity": "sha512-OBvfqnllOIdX4ojTHpwZbpvz4j3EWyjkZEdmjH0/cgsd6QOdSgU8rLSk6ard/pcW7rlmjdVSX/AWOaORR1uNOQ==",
          "requires": {
            "@babel/helper-validator-identifier": "^7.14.9",
            "to-fast-properties": "^2.0.0"
          }
        }
      }
    },
    "@babel/helper-hoist-variables": {
      "version": "7.14.5",
      "resolved": "https://registry.npmjs.org/@babel/helper-hoist-variables/-/helper-hoist-variables-7.14.5.tgz",
      "integrity": "sha512-R1PXiz31Uc0Vxy4OEOm07x0oSjKAdPPCh3tPivn/Eo8cvz6gveAeuyUUPB21Hoiif0uoPQSSdhIPS3352nvdyQ==",
      "requires": {
        "@babel/types": "^7.14.5"
      },
      "dependencies": {
        "@babel/helper-validator-identifier": {
          "version": "7.14.9",
          "resolved": "https://registry.npmjs.org/@babel/helper-validator-identifier/-/helper-validator-identifier-7.14.9.tgz",
          "integrity": "sha512-pQYxPY0UP6IHISRitNe8bsijHex4TWZXi2HwKVsjPiltzlhse2znVcm9Ace510VT1kxIHjGJCZZQBX2gJDbo0g=="
        },
        "@babel/types": {
          "version": "7.15.0",
          "resolved": "https://registry.npmjs.org/@babel/types/-/types-7.15.0.tgz",
          "integrity": "sha512-OBvfqnllOIdX4ojTHpwZbpvz4j3EWyjkZEdmjH0/cgsd6QOdSgU8rLSk6ard/pcW7rlmjdVSX/AWOaORR1uNOQ==",
          "requires": {
            "@babel/helper-validator-identifier": "^7.14.9",
            "to-fast-properties": "^2.0.0"
          }
        }
      }
    },
    "@babel/helper-module-imports": {
      "version": "7.14.5",
      "resolved": "https://registry.npmjs.org/@babel/helper-module-imports/-/helper-module-imports-7.14.5.tgz",
      "integrity": "sha512-SwrNHu5QWS84XlHwGYPDtCxcA0hrSlL2yhWYLgeOc0w7ccOl2qv4s/nARI0aYZW+bSwAL5CukeXA47B/1NKcnQ==",
      "requires": {
        "@babel/types": "^7.14.5"
      },
      "dependencies": {
        "@babel/helper-validator-identifier": {
          "version": "7.14.9",
          "resolved": "https://registry.npmjs.org/@babel/helper-validator-identifier/-/helper-validator-identifier-7.14.9.tgz",
          "integrity": "sha512-pQYxPY0UP6IHISRitNe8bsijHex4TWZXi2HwKVsjPiltzlhse2znVcm9Ace510VT1kxIHjGJCZZQBX2gJDbo0g=="
        },
        "@babel/types": {
          "version": "7.15.0",
          "resolved": "https://registry.npmjs.org/@babel/types/-/types-7.15.0.tgz",
          "integrity": "sha512-OBvfqnllOIdX4ojTHpwZbpvz4j3EWyjkZEdmjH0/cgsd6QOdSgU8rLSk6ard/pcW7rlmjdVSX/AWOaORR1uNOQ==",
          "requires": {
            "@babel/helper-validator-identifier": "^7.14.9",
            "to-fast-properties": "^2.0.0"
          }
        }
      }
    },
    "@babel/helper-split-export-declaration": {
      "version": "7.14.5",
      "resolved": "https://registry.npmjs.org/@babel/helper-split-export-declaration/-/helper-split-export-declaration-7.14.5.tgz",
      "integrity": "sha512-hprxVPu6e5Kdp2puZUmvOGjaLv9TCe58E/Fl6hRq4YiVQxIcNvuq6uTM2r1mT/oPskuS9CgR+I94sqAYv0NGKA==",
      "requires": {
        "@babel/types": "^7.14.5"
      },
      "dependencies": {
        "@babel/helper-validator-identifier": {
          "version": "7.14.9",
          "resolved": "https://registry.npmjs.org/@babel/helper-validator-identifier/-/helper-validator-identifier-7.14.9.tgz",
          "integrity": "sha512-pQYxPY0UP6IHISRitNe8bsijHex4TWZXi2HwKVsjPiltzlhse2znVcm9Ace510VT1kxIHjGJCZZQBX2gJDbo0g=="
        },
        "@babel/types": {
          "version": "7.15.0",
          "resolved": "https://registry.npmjs.org/@babel/types/-/types-7.15.0.tgz",
          "integrity": "sha512-OBvfqnllOIdX4ojTHpwZbpvz4j3EWyjkZEdmjH0/cgsd6QOdSgU8rLSk6ard/pcW7rlmjdVSX/AWOaORR1uNOQ==",
          "requires": {
            "@babel/helper-validator-identifier": "^7.14.9",
            "to-fast-properties": "^2.0.0"
          }
        }
      }
    },
    "@babel/helper-validator-identifier": {
      "version": "7.14.0",
      "resolved": "https://registry.npmjs.org/@babel/helper-validator-identifier/-/helper-validator-identifier-7.14.0.tgz",
      "integrity": "sha512-V3ts7zMSu5lfiwWDVWzRDGIN+lnCEUdaXgtVHJgLb1rGaA6jMrtB9EmE7L18foXJIE8Un/A/h6NJfGQp/e1J4A=="
    },
    "@babel/highlight": {
      "version": "7.14.0",
      "resolved": "https://registry.npmjs.org/@babel/highlight/-/highlight-7.14.0.tgz",
      "integrity": "sha512-YSCOwxvTYEIMSGaBQb5kDDsCopDdiUGsqpatp3fOlI4+2HQSkTmEVWnVuySdAC5EWCqSWWTv0ib63RjR7dTBdg==",
      "requires": {
        "@babel/helper-validator-identifier": "^7.14.0",
        "chalk": "^2.0.0",
        "js-tokens": "^4.0.0"
      }
    },
    "@babel/parser": {
      "version": "7.15.3",
      "resolved": "https://registry.npmjs.org/@babel/parser/-/parser-7.15.3.tgz",
      "integrity": "sha512-O0L6v/HvqbdJawj0iBEfVQMc3/6WP+AeOsovsIgBFyJaG+W2w7eqvZB7puddATmWuARlm1SX7DwxJ/JJUnDpEA=="
    },
    "@babel/runtime": {
      "version": "7.12.5",
      "resolved": "https://registry.npmjs.org/@babel/runtime/-/runtime-7.12.5.tgz",
      "integrity": "sha512-plcc+hbExy3McchJCEQG3knOsuh3HH+Prx1P6cLIkET/0dLuQDEnrT+s27Axgc9bqfsmNUNHfscgMUdBpC9xfg==",
      "requires": {
        "regenerator-runtime": "^0.13.4"
      }
    },
    "@babel/template": {
      "version": "7.14.5",
      "resolved": "https://registry.npmjs.org/@babel/template/-/template-7.14.5.tgz",
      "integrity": "sha512-6Z3Po85sfxRGachLULUhOmvAaOo7xCvqGQtxINai2mEGPFm6pQ4z5QInFnUrRpfoSV60BnjyF5F3c+15fxFV1g==",
      "requires": {
        "@babel/code-frame": "^7.14.5",
        "@babel/parser": "^7.14.5",
        "@babel/types": "^7.14.5"
      },
      "dependencies": {
        "@babel/code-frame": {
          "version": "7.14.5",
          "resolved": "https://registry.npmjs.org/@babel/code-frame/-/code-frame-7.14.5.tgz",
          "integrity": "sha512-9pzDqyc6OLDaqe+zbACgFkb6fKMNG6CObKpnYXChRsvYGyEdc7CA2BaqeOM+vOtCS5ndmJicPJhKAwYRI6UfFw==",
          "requires": {
            "@babel/highlight": "^7.14.5"
          }
        },
        "@babel/helper-validator-identifier": {
          "version": "7.14.9",
          "resolved": "https://registry.npmjs.org/@babel/helper-validator-identifier/-/helper-validator-identifier-7.14.9.tgz",
          "integrity": "sha512-pQYxPY0UP6IHISRitNe8bsijHex4TWZXi2HwKVsjPiltzlhse2znVcm9Ace510VT1kxIHjGJCZZQBX2gJDbo0g=="
        },
        "@babel/highlight": {
          "version": "7.14.5",
          "resolved": "https://registry.npmjs.org/@babel/highlight/-/highlight-7.14.5.tgz",
          "integrity": "sha512-qf9u2WFWVV0MppaL877j2dBtQIDgmidgjGk5VIMw3OadXvYaXn66U1BFlH2t4+t3i+8PhedppRv+i40ABzd+gg==",
          "requires": {
            "@babel/helper-validator-identifier": "^7.14.5",
            "chalk": "^2.0.0",
            "js-tokens": "^4.0.0"
          }
        },
        "@babel/types": {
          "version": "7.15.0",
          "resolved": "https://registry.npmjs.org/@babel/types/-/types-7.15.0.tgz",
          "integrity": "sha512-OBvfqnllOIdX4ojTHpwZbpvz4j3EWyjkZEdmjH0/cgsd6QOdSgU8rLSk6ard/pcW7rlmjdVSX/AWOaORR1uNOQ==",
          "requires": {
            "@babel/helper-validator-identifier": "^7.14.9",
            "to-fast-properties": "^2.0.0"
          }
        }
      }
    },
    "@babel/traverse": {
      "version": "7.15.0",
      "resolved": "https://registry.npmjs.org/@babel/traverse/-/traverse-7.15.0.tgz",
      "integrity": "sha512-392d8BN0C9eVxVWd8H6x9WfipgVH5IaIoLp23334Sc1vbKKWINnvwRpb4us0xtPaCumlwbTtIYNA0Dv/32sVFw==",
      "requires": {
        "@babel/code-frame": "^7.14.5",
        "@babel/generator": "^7.15.0",
        "@babel/helper-function-name": "^7.14.5",
        "@babel/helper-hoist-variables": "^7.14.5",
        "@babel/helper-split-export-declaration": "^7.14.5",
        "@babel/parser": "^7.15.0",
        "@babel/types": "^7.15.0",
        "debug": "^4.1.0",
        "globals": "^11.1.0"
      },
      "dependencies": {
        "@babel/code-frame": {
          "version": "7.14.5",
          "resolved": "https://registry.npmjs.org/@babel/code-frame/-/code-frame-7.14.5.tgz",
          "integrity": "sha512-9pzDqyc6OLDaqe+zbACgFkb6fKMNG6CObKpnYXChRsvYGyEdc7CA2BaqeOM+vOtCS5ndmJicPJhKAwYRI6UfFw==",
          "requires": {
            "@babel/highlight": "^7.14.5"
          }
        },
        "@babel/helper-validator-identifier": {
          "version": "7.14.9",
          "resolved": "https://registry.npmjs.org/@babel/helper-validator-identifier/-/helper-validator-identifier-7.14.9.tgz",
          "integrity": "sha512-pQYxPY0UP6IHISRitNe8bsijHex4TWZXi2HwKVsjPiltzlhse2znVcm9Ace510VT1kxIHjGJCZZQBX2gJDbo0g=="
        },
        "@babel/highlight": {
          "version": "7.14.5",
          "resolved": "https://registry.npmjs.org/@babel/highlight/-/highlight-7.14.5.tgz",
          "integrity": "sha512-qf9u2WFWVV0MppaL877j2dBtQIDgmidgjGk5VIMw3OadXvYaXn66U1BFlH2t4+t3i+8PhedppRv+i40ABzd+gg==",
          "requires": {
            "@babel/helper-validator-identifier": "^7.14.5",
            "chalk": "^2.0.0",
            "js-tokens": "^4.0.0"
          }
        },
        "@babel/types": {
          "version": "7.15.0",
          "resolved": "https://registry.npmjs.org/@babel/types/-/types-7.15.0.tgz",
          "integrity": "sha512-OBvfqnllOIdX4ojTHpwZbpvz4j3EWyjkZEdmjH0/cgsd6QOdSgU8rLSk6ard/pcW7rlmjdVSX/AWOaORR1uNOQ==",
          "requires": {
            "@babel/helper-validator-identifier": "^7.14.9",
            "to-fast-properties": "^2.0.0"
          }
        },
        "debug": {
          "version": "4.3.2",
          "resolved": "https://registry.npmjs.org/debug/-/debug-4.3.2.tgz",
          "integrity": "sha512-mOp8wKcvj7XxC78zLgw/ZA+6TSgkoE2C/ienthhRD298T7UNwAg9diBpLRxC0mOezLl4B0xV7M0cCO6P/O0Xhw==",
          "requires": {
            "ms": "2.1.2"
          }
        },
        "ms": {
          "version": "2.1.2",
          "resolved": "https://registry.npmjs.org/ms/-/ms-2.1.2.tgz",
          "integrity": "sha512-sGkPx+VjMtmA6MX27oA4FBFELFCZZ4S4XqeGOXCv68tT+jb3vk/RyaKWP0PTKyWtmLSM0b+adUTEvbs1PEaH2w=="
        }
      }
    },
    "@babel/types": {
      "version": "7.8.3",
      "resolved": "https://registry.npmjs.org/@babel/types/-/types-7.8.3.tgz",
      "integrity": "sha512-jBD+G8+LWpMBBWvVcdr4QysjUE4mU/syrhN17o1u3gx0/WzJB1kwiVZAXRtWbsIPOwW8pF/YJV5+nmetPzepXg==",
      "requires": {
        "esutils": "^2.0.2",
        "lodash": "^4.17.13",
        "to-fast-properties": "^2.0.0"
      }
    },
    "@bedrock-layout/use-forwarded-ref": {
      "version": "1.1.9",
      "resolved": "https://registry.npmjs.org/@bedrock-layout/use-forwarded-ref/-/use-forwarded-ref-1.1.9.tgz",
      "integrity": "sha512-rwzTYqrOsg+i9yiscKAiGS4pdAuMXa/0mqnERdsGJHCWshmj5D6xb6k/U81epWhSyMuhNy7q6ed/Eisl3U9LNg==",
      "requires": {
        "@bedrock-layout/use-stateful-ref": "^1.1.9"
      }
    },
    "@bedrock-layout/use-stateful-ref": {
      "version": "1.1.9",
      "resolved": "https://registry.npmjs.org/@bedrock-layout/use-stateful-ref/-/use-stateful-ref-1.1.9.tgz",
      "integrity": "sha512-eesbIRgliwzRDNEWzUpTcWKgp1Or5oEqLoei0S2/VfbSu0WHkR0qJMtq0RjH6ViABpyM5FamizDFmR4JYhoEbQ=="
    },
    "@emotion/cache": {
      "version": "11.4.0",
      "resolved": "https://registry.npmjs.org/@emotion/cache/-/cache-11.4.0.tgz",
      "integrity": "sha512-Zx70bjE7LErRO9OaZrhf22Qye1y4F7iDl+ITjet0J+i+B88PrAOBkKvaAWhxsZf72tDLajwCgfCjJ2dvH77C3g==",
      "requires": {
        "@emotion/memoize": "^0.7.4",
        "@emotion/sheet": "^1.0.0",
        "@emotion/utils": "^1.0.0",
        "@emotion/weak-memoize": "^0.2.5",
        "stylis": "^4.0.3"
      },
      "dependencies": {
        "stylis": {
          "version": "4.0.10",
          "resolved": "https://registry.npmjs.org/stylis/-/stylis-4.0.10.tgz",
          "integrity": "sha512-m3k+dk7QeJw660eIKRRn3xPF6uuvHs/FFzjX3HQ5ove0qYsiygoAhwn5a3IYKaZPo5LrYD0rfVmtv1gNY1uYwg=="
        }
      }
    },
    "@emotion/hash": {
      "version": "0.8.0",
      "resolved": "https://registry.npmjs.org/@emotion/hash/-/hash-0.8.0.tgz",
      "integrity": "sha512-kBJtf7PH6aWwZ6fka3zQ0p6SBYzx4fl1LoZXE2RrnYST9Xljm7WfKJrU4g/Xr3Beg72MLrp1AWNUmuYJTL7Cow=="
    },
    "@emotion/is-prop-valid": {
      "version": "0.8.8",
      "resolved": "https://registry.npmjs.org/@emotion/is-prop-valid/-/is-prop-valid-0.8.8.tgz",
      "integrity": "sha512-u5WtneEAr5IDG2Wv65yhunPSMLIpuKsbuOktRojfrEiEvRyC85LgPMZI63cr7NUqT8ZIGdSVg8ZKGxIug4lXcA==",
      "requires": {
        "@emotion/memoize": "0.7.4"
      }
    },
    "@emotion/memoize": {
      "version": "0.7.4",
      "resolved": "https://registry.npmjs.org/@emotion/memoize/-/memoize-0.7.4.tgz",
      "integrity": "sha512-Ja/Vfqe3HpuzRsG1oBtWTHk2PGZ7GR+2Vz5iYGelAw8dx32K0y7PjVuxK6z1nMpZOqAFsRUPCkK1YjJ56qJlgw=="
    },
    "@emotion/react": {
      "version": "11.4.1",
      "resolved": "https://registry.npmjs.org/@emotion/react/-/react-11.4.1.tgz",
      "integrity": "sha512-pRegcsuGYj4FCdZN6j5vqCALkNytdrKw3TZMekTzNXixRg4wkLsU5QEaBG5LC6l01Vppxlp7FE3aTHpIG5phLg==",
      "requires": {
        "@babel/runtime": "^7.13.10",
        "@emotion/cache": "^11.4.0",
        "@emotion/serialize": "^1.0.2",
        "@emotion/sheet": "^1.0.2",
        "@emotion/utils": "^1.0.0",
        "@emotion/weak-memoize": "^0.2.5",
        "hoist-non-react-statics": "^3.3.1"
      },
      "dependencies": {
        "@babel/runtime": {
          "version": "7.15.4",
          "resolved": "https://registry.npmjs.org/@babel/runtime/-/runtime-7.15.4.tgz",
          "integrity": "sha512-99catp6bHCaxr4sJ/DbTGgHS4+Rs2RVd2g7iOap6SLGPDknRK9ztKNsE/Fg6QhSeh1FGE5f6gHGQmvvn3I3xhw==",
          "requires": {
            "regenerator-runtime": "^0.13.4"
          }
        }
      }
    },
    "@emotion/serialize": {
      "version": "1.0.2",
      "resolved": "https://registry.npmjs.org/@emotion/serialize/-/serialize-1.0.2.tgz",
      "integrity": "sha512-95MgNJ9+/ajxU7QIAruiOAdYNjxZX7G2mhgrtDWswA21VviYIRP1R5QilZ/bDY42xiKsaktP4egJb3QdYQZi1A==",
      "requires": {
        "@emotion/hash": "^0.8.0",
        "@emotion/memoize": "^0.7.4",
        "@emotion/unitless": "^0.7.5",
        "@emotion/utils": "^1.0.0",
        "csstype": "^3.0.2"
      }
    },
    "@emotion/sheet": {
      "version": "1.0.2",
      "resolved": "https://registry.npmjs.org/@emotion/sheet/-/sheet-1.0.2.tgz",
      "integrity": "sha512-QQPB1B70JEVUHuNtzjHftMGv6eC3Y9wqavyarj4x4lg47RACkeSfNo5pxIOKizwS9AEFLohsqoaxGQj4p0vSIw=="
    },
    "@emotion/stylis": {
      "version": "0.8.5",
      "resolved": "https://registry.npmjs.org/@emotion/stylis/-/stylis-0.8.5.tgz",
      "integrity": "sha512-h6KtPihKFn3T9fuIrwvXXUOwlx3rfUvfZIcP5a6rh8Y7zjE3O06hT5Ss4S/YI1AYhuZ1kjaE/5EaOOI2NqSylQ=="
    },
    "@emotion/unitless": {
      "version": "0.7.5",
      "resolved": "https://registry.npmjs.org/@emotion/unitless/-/unitless-0.7.5.tgz",
      "integrity": "sha512-OWORNpfjMsSSUBVrRBVGECkhWcULOAJz9ZW8uK9qgxD+87M7jHRcvh/A96XXNhXTLmKcoYSQtBEX7lHMO7YRwg=="
    },
    "@emotion/utils": {
      "version": "1.0.0",
      "resolved": "https://registry.npmjs.org/@emotion/utils/-/utils-1.0.0.tgz",
      "integrity": "sha512-mQC2b3XLDs6QCW+pDQDiyO/EdGZYOygE8s5N5rrzjSI4M3IejPE/JPndCBwRT9z982aqQNi6beWs1UeayrQxxA=="
    },
    "@emotion/weak-memoize": {
      "version": "0.2.5",
      "resolved": "https://registry.npmjs.org/@emotion/weak-memoize/-/weak-memoize-0.2.5.tgz",
      "integrity": "sha512-6U71C2Wp7r5XtFtQzYrW5iKFT67OixrSxjI4MptCHzdSVlgabczzqLe0ZSgnub/5Kp4hSbpDB1tMytZY9pwxxA=="
    },
    "@fullhuman/postcss-purgecss": {
      "version": "3.1.3",
      "resolved": "https://registry.npmjs.org/@fullhuman/postcss-purgecss/-/postcss-purgecss-3.1.3.tgz",
      "integrity": "sha512-kwOXw8fZ0Lt1QmeOOrd+o4Ibvp4UTEBFQbzvWldjlKv5n+G9sXfIPn1hh63IQIL8K8vbvv1oYMJiIUbuy9bGaA==",
      "requires": {
        "purgecss": "^3.1.3"
      }
    },
    "@hapi/accept": {
      "version": "5.0.2",
      "resolved": "https://registry.npmjs.org/@hapi/accept/-/accept-5.0.2.tgz",
      "integrity": "sha512-CmzBx/bXUR8451fnZRuZAJRlzgm0Jgu5dltTX/bszmR2lheb9BpyN47Q1RbaGTsvFzn0PXAEs+lXDKfshccYZw==",
      "requires": {
        "@hapi/boom": "9.x.x",
        "@hapi/hoek": "9.x.x"
      }
    },
    "@hapi/boom": {
      "version": "9.1.2",
      "resolved": "https://registry.npmjs.org/@hapi/boom/-/boom-9.1.2.tgz",
      "integrity": "sha512-uJEJtiNHzKw80JpngDGBCGAmWjBtzxDCz17A9NO2zCi8LLBlb5Frpq4pXwyN+2JQMod4pKz5BALwyneCgDg89Q==",
      "requires": {
        "@hapi/hoek": "9.x.x"
      }
    },
    "@hapi/hoek": {
      "version": "9.2.0",
      "resolved": "https://registry.npmjs.org/@hapi/hoek/-/hoek-9.2.0.tgz",
      "integrity": "sha512-sqKVVVOe5ivCaXDWivIJYVSaEgdQK9ul7a4Kity5Iw7u9+wBAPbX1RMSnLLmp7O4Vzj0WOWwMAJsTL00xwaNug=="
    },
    "@headlessui/react": {
      "version": "1.2.0",
      "resolved": "https://registry.npmjs.org/@headlessui/react/-/react-1.2.0.tgz",
      "integrity": "sha512-19DkLz8gDgbi+WvkoTzi9vs0NK9TJf94vbYhMzB4LYJo03Kili0gmvXT9CiKZoxXZ7YAvy/b1U1oQKEnjWrqxw=="
    },
    "@heroicons/react": {
      "version": "1.0.1",
      "resolved": "https://registry.npmjs.org/@heroicons/react/-/react-1.0.1.tgz",
      "integrity": "sha512-uikw2gKCmqnvjVxitecWfFLMOKyL9BTFcU4VM3hHj9OMwpkCr5Ke+MRMyY2/aQVmsYs4VTq7NCFX05MYwAHi3g=="
    },
    "@next/env": {
      "version": "10.2.3",
      "resolved": "https://registry.npmjs.org/@next/env/-/env-10.2.3.tgz",
      "integrity": "sha512-uBOjRBjsWC4C8X3DfmWWP6ekwLnf2JCCwQX9KVnJtJkqfDsv1yQPakdOEwvJzXQc3JC/v5KKffYPVmV2wHXCgQ=="
    },
    "@next/polyfill-module": {
      "version": "10.2.3",
      "resolved": "https://registry.npmjs.org/@next/polyfill-module/-/polyfill-module-10.2.3.tgz",
      "integrity": "sha512-OkeY4cLhzfYbXxM4fd+6V4s5pTPuyfKSlavItfNRA6PpS7t1/R6YjO7S7rB8tu1pbTGuDHGIdE1ioDv15bAbDQ=="
    },
    "@next/react-dev-overlay": {
      "version": "10.2.3",
      "resolved": "https://registry.npmjs.org/@next/react-dev-overlay/-/react-dev-overlay-10.2.3.tgz",
      "integrity": "sha512-E6g2jws4YW94l0lMMopBVKIZK2mEHfSBvM0d9dmzKG9L/A/kEq6LZCB4SiwGJbNsAdlk2y3USDa0oNbpA+m5Kw==",
      "requires": {
        "@babel/code-frame": "7.12.11",
        "anser": "1.4.9",
        "chalk": "4.0.0",
        "classnames": "2.2.6",
        "css.escape": "1.5.1",
        "data-uri-to-buffer": "3.0.1",
        "platform": "1.3.6",
        "shell-quote": "1.7.2",
        "source-map": "0.8.0-beta.0",
        "stacktrace-parser": "0.1.10",
        "strip-ansi": "6.0.0"
      },
      "dependencies": {
        "ansi-styles": {
          "version": "4.3.0",
          "resolved": "https://registry.npmjs.org/ansi-styles/-/ansi-styles-4.3.0.tgz",
          "integrity": "sha512-zbB9rCJAT1rbjiVDb2hqKFHNYLxgtk8NURxZ3IZwD3F6NtxbXZQCnnSi1Lkx+IDohdPlFp222wVALIheZJQSEg==",
          "requires": {
            "color-convert": "^2.0.1"
          }
        },
        "chalk": {
          "version": "4.0.0",
          "resolved": "https://registry.npmjs.org/chalk/-/chalk-4.0.0.tgz",
          "integrity": "sha512-N9oWFcegS0sFr9oh1oz2d7Npos6vNoWW9HvtCg5N1KRFpUhaAhvTv5Y58g880fZaEYSNm3qDz8SU1UrGvp+n7A==",
          "requires": {
            "ansi-styles": "^4.1.0",
            "supports-color": "^7.1.0"
          }
        },
        "color-convert": {
          "version": "2.0.1",
          "resolved": "https://registry.npmjs.org/color-convert/-/color-convert-2.0.1.tgz",
          "integrity": "sha512-RRECPsj7iu/xb5oKYcsFHSppFNnsj/52OVTRKb4zP5onXwVF3zVmmToNcOfGC+CRDpfK/U584fMg38ZHCaElKQ==",
          "requires": {
            "color-name": "~1.1.4"
          }
        },
        "color-name": {
          "version": "1.1.4",
          "resolved": "https://registry.npmjs.org/color-name/-/color-name-1.1.4.tgz",
          "integrity": "sha512-dOy+3AuW3a2wNbZHIuMZpTcgjGuLU/uBL/ubcZF9OXbDo8ff4O8yVp5Bf0efS8uEoYo5q4Fx7dY9OgQGXgAsQA=="
        },
        "has-flag": {
          "version": "4.0.0",
          "resolved": "https://registry.npmjs.org/has-flag/-/has-flag-4.0.0.tgz",
          "integrity": "sha512-EykJT/Q1KjTWctppgIAgfSO0tKVuZUjhgMr17kqTumMl6Afv3EISleU7qZUzoXDFTAHTDC4NOoG/ZxU3EvlMPQ=="
        },
        "supports-color": {
          "version": "7.2.0",
          "resolved": "https://registry.npmjs.org/supports-color/-/supports-color-7.2.0.tgz",
          "integrity": "sha512-qpCAvRl9stuOHveKsn7HncJRvv501qIacKzQlO/+Lwxc9+0q2wLyv4Dfvt80/DPn2pqOBsJdDiogXGR9+OvwRw==",
          "requires": {
            "has-flag": "^4.0.0"
          }
        }
      }
    },
    "@next/react-refresh-utils": {
      "version": "10.2.3",
      "resolved": "https://registry.npmjs.org/@next/react-refresh-utils/-/react-refresh-utils-10.2.3.tgz",
      "integrity": "sha512-qtBF56vPC6d6a8p7LYd0iRjW89fhY80kAIzmj+VonvIGjK/nymBjcFUhbKiMFqlhsarCksnhwX+Zmn95Dw9qvA=="
    },
    "@nodelib/fs.scandir": {
      "version": "2.1.4",
      "resolved": "https://registry.npmjs.org/@nodelib/fs.scandir/-/fs.scandir-2.1.4.tgz",
      "integrity": "sha512-33g3pMJk3bg5nXbL/+CY6I2eJDzZAni49PfJnL5fghPTggPvBd/pFNSgJsdAgWptuFu7qq/ERvOYFlhvsLTCKA==",
      "requires": {
        "@nodelib/fs.stat": "2.0.4",
        "run-parallel": "^1.1.9"
      }
    },
    "@nodelib/fs.stat": {
      "version": "2.0.4",
      "resolved": "https://registry.npmjs.org/@nodelib/fs.stat/-/fs.stat-2.0.4.tgz",
      "integrity": "sha512-IYlHJA0clt2+Vg7bccq+TzRdJvv19c2INqBSsoOLp1je7xjtr7J26+WXR72MCdvU9q1qTzIWDfhMf+DRvQJK4Q=="
    },
    "@nodelib/fs.walk": {
      "version": "1.2.6",
      "resolved": "https://registry.npmjs.org/@nodelib/fs.walk/-/fs.walk-1.2.6.tgz",
      "integrity": "sha512-8Broas6vTtW4GIXTAHDoE32hnN2M5ykgCpWGbuXHQ15vEMqr23pB76e/GZcYsZCHALv50ktd24qhEyKr6wBtow==",
      "requires": {
        "@nodelib/fs.scandir": "2.1.4",
        "fastq": "^1.6.0"
      }
    },
    "@opentelemetry/api": {
      "version": "0.14.0",
      "resolved": "https://registry.npmjs.org/@opentelemetry/api/-/api-0.14.0.tgz",
      "integrity": "sha512-L7RMuZr5LzMmZiQSQDy9O1jo0q+DaLy6XpYJfIGfYSfoJA5qzYwUP3sP1uMIQ549DvxAgM3ng85EaPTM/hUHwQ==",
      "requires": {
        "@opentelemetry/context-base": "^0.14.0"
      }
    },
    "@opentelemetry/context-base": {
      "version": "0.14.0",
      "resolved": "https://registry.npmjs.org/@opentelemetry/context-base/-/context-base-0.14.0.tgz",
      "integrity": "sha512-sDOAZcYwynHFTbLo6n8kIbLiVF3a3BLkrmehJUyEbT9F+Smbi47kLGS2gG2g0fjBLR/Lr1InPD7kXL7FaTqEkw=="
    },
    "@pathofdev/react-tag-input": {
      "version": "1.0.7",
      "resolved": "https://registry.npmjs.org/@pathofdev/react-tag-input/-/react-tag-input-1.0.7.tgz",
      "integrity": "sha512-FxlX+rQhsun7uLDS7PzscJex4Vutq9+RjYlJR+Bf6rh/fH8Drxhl+klrUFxaMRtaTF44tM/jHVl5dxWIhUwejw=="
    },
    "@types/hoist-non-react-statics": {
      "version": "3.3.1",
      "resolved": "https://registry.npmjs.org/@types/hoist-non-react-statics/-/hoist-non-react-statics-3.3.1.tgz",
      "integrity": "sha512-iMIqiko6ooLrTh1joXodJK5X9xeEALT1kM5G3ZLhD3hszxBdIEd5C75U834D9mLcINgD4OyZf5uQXjkuYydWvA==",
      "requires": {
        "@types/react": "*",
        "hoist-non-react-statics": "^3.3.0"
      }
    },
    "@types/node": {
      "version": "15.6.2",
      "resolved": "https://registry.npmjs.org/@types/node/-/node-15.6.2.tgz",
      "integrity": "sha512-dxcOx8801kMo3KlU+C+/ctWrzREAH7YvoF3aoVpRdqgs+Kf7flp+PJDN/EX5bME3suDUZHsxes9hpvBmzYlWbA=="
    },
    "@types/prop-types": {
      "version": "15.7.4",
      "resolved": "https://registry.npmjs.org/@types/prop-types/-/prop-types-15.7.4.tgz",
      "integrity": "sha512-rZ5drC/jWjrArrS8BR6SIr4cWpW09RNTYt9AMZo3Jwwif+iacXAqgVjm0B0Bv/S1jhDXKHqRVNCbACkJ89RAnQ=="
    },
    "@types/react": {
      "version": "17.0.19",
      "resolved": "https://registry.npmjs.org/@types/react/-/react-17.0.19.tgz",
      "integrity": "sha512-sX1HisdB1/ZESixMTGnMxH9TDe8Sk709734fEQZzCV/4lSu9kJCPbo2PbTRoZM+53Pp0P10hYVyReUueGwUi4A==",
      "requires": {
        "@types/prop-types": "*",
        "@types/scheduler": "*",
        "csstype": "^3.0.2"
      }
    },
    "@types/react-redux": {
      "version": "7.1.18",
      "resolved": "https://registry.npmjs.org/@types/react-redux/-/react-redux-7.1.18.tgz",
      "integrity": "sha512-9iwAsPyJ9DLTRH+OFeIrm9cAbIj1i2ANL3sKQFATqnPWRbg+jEFXyZOKHiQK/N86pNRXbb4HRxAxo0SIX1XwzQ==",
      "requires": {
        "@types/hoist-non-react-statics": "^3.3.0",
        "@types/react": "*",
        "hoist-non-react-statics": "^3.3.0",
        "redux": "^4.0.0"
      }
    },
    "@types/scheduler": {
      "version": "0.16.2",
      "resolved": "https://registry.npmjs.org/@types/scheduler/-/scheduler-0.16.2.tgz",
      "integrity": "sha512-hppQEBDmlwhFAXKJX2KnWLYu5yMfi91yazPb2l+lbJiwW+wdo1gNeRA+3RgNSO39WYX2euey41KEwnqesU2Jew=="
    },
    "acorn": {
      "version": "7.4.1",
      "resolved": "https://registry.npmjs.org/acorn/-/acorn-7.4.1.tgz",
      "integrity": "sha512-nQyp0o1/mNdbTO1PO6kHkwSrmgZ0MT/jCCpNiwbUjGoRN4dlBhqJtoQuCnEOKzgTVwg0ZWiCoQy6SxMebQVh8A=="
    },
    "acorn-node": {
      "version": "1.8.2",
      "resolved": "https://registry.npmjs.org/acorn-node/-/acorn-node-1.8.2.tgz",
      "integrity": "sha512-8mt+fslDufLYntIoPAaIMUe/lrbrehIiwmR3t2k9LljIzoigEPF27eLk2hy8zSGzmR/ogr7zbRKINMo1u0yh5A==",
      "requires": {
        "acorn": "^7.0.0",
        "acorn-walk": "^7.0.0",
        "xtend": "^4.0.2"
      }
    },
    "acorn-walk": {
      "version": "7.2.0",
      "resolved": "https://registry.npmjs.org/acorn-walk/-/acorn-walk-7.2.0.tgz",
      "integrity": "sha512-OPdCF6GsMIP+Az+aWfAAOEt2/+iVDKE7oy6lJ098aoe59oAmK76qV6Gw60SbZ8jHuG2wH058GF4pLFbYamYrVA=="
    },
    "anser": {
      "version": "1.4.9",
      "resolved": "https://registry.npmjs.org/anser/-/anser-1.4.9.tgz",
      "integrity": "sha512-AI+BjTeGt2+WFk4eWcqbQ7snZpDBt8SaLlj0RT2h5xfdWaiy51OjYvqwMrNzJLGy8iOAL6nKDITWO+rd4MkYEA=="
    },
    "ansi-regex": {
      "version": "5.0.0",
      "resolved": "https://registry.npmjs.org/ansi-regex/-/ansi-regex-5.0.0.tgz",
      "integrity": "sha512-bY6fj56OUQ0hU1KjFNDQuJFezqKdrAyFdIevADiqrWHwSlbmBNMHp5ak2f40Pm8JTFyM2mqxkG6ngkHO11f/lg=="
    },
    "ansi-styles": {
      "version": "3.2.1",
      "resolved": "https://registry.npmjs.org/ansi-styles/-/ansi-styles-3.2.1.tgz",
      "integrity": "sha512-VT0ZI6kZRdTh8YyJw3SMbYm/u+NqfsAxEpWO0Pf9sq8/e94WxxOpPKx9FR1FlyCtOVDNOQ+8ntlqFxiRc+r5qA==",
      "requires": {
        "color-convert": "^1.9.0"
      }
    },
    "anymatch": {
      "version": "3.1.2",
      "resolved": "https://registry.npmjs.org/anymatch/-/anymatch-3.1.2.tgz",
      "integrity": "sha512-P43ePfOAIupkguHUycrc4qJ9kz8ZiuOUijaETwX7THt0Y/GNK7v0aa8rY816xWjZ7rJdA5XdMcpVFTKMq+RvWg==",
      "requires": {
        "normalize-path": "^3.0.0",
        "picomatch": "^2.0.4"
      }
    },
    "asn1.js": {
      "version": "5.4.1",
      "resolved": "https://registry.npmjs.org/asn1.js/-/asn1.js-5.4.1.tgz",
      "integrity": "sha512-+I//4cYPccV8LdmBLiX8CYvf9Sp3vQsrqu2QNXRcrbiWvcx/UdlFiqUJJzxRQxgsZmvhXhn4cSKeSmoFjVdupA==",
      "requires": {
        "bn.js": "^4.0.0",
        "inherits": "^2.0.1",
        "minimalistic-assert": "^1.0.0",
        "safer-buffer": "^2.1.0"
      },
      "dependencies": {
        "bn.js": {
          "version": "4.12.0",
          "resolved": "https://registry.npmjs.org/bn.js/-/bn.js-4.12.0.tgz",
          "integrity": "sha512-c98Bf3tPniI+scsdk237ku1Dc3ujXQTSgyiPUDEOe7tRkhrqridvh8klBv0HCEso1OLOYcHuCv/cS6DNxKH+ZA=="
        }
      }
    },
    "assert": {
      "version": "2.0.0",
      "resolved": "https://registry.npmjs.org/assert/-/assert-2.0.0.tgz",
      "integrity": "sha512-se5Cd+js9dXJnu6Ag2JFc00t+HmHOen+8Q+L7O9zI0PqQXr20uk2J0XQqMxZEeo5U50o8Nvmmx7dZrl+Ufr35A==",
      "requires": {
        "es6-object-assign": "^1.1.0",
        "is-nan": "^1.2.1",
        "object-is": "^1.0.1",
        "util": "^0.12.0"
      }
    },
    "ast-types": {
      "version": "0.13.2",
      "resolved": "https://registry.npmjs.org/ast-types/-/ast-types-0.13.2.tgz",
      "integrity": "sha512-uWMHxJxtfj/1oZClOxDEV1sQ1HCDkA4MG8Gr69KKeBjEVH0R84WlejZ0y2DcwyBlpAEMltmVYkVgqfLFb2oyiA=="
    },
    "at-least-node": {
      "version": "1.0.0",
      "resolved": "https://registry.npmjs.org/at-least-node/-/at-least-node-1.0.0.tgz",
      "integrity": "sha512-+q/t7Ekv1EDY2l6Gda6LLiX14rU9TV20Wa3ofeQmwPFZbOMo9DXrLbOjFaaclkXKWidIaopwAObQDqwWtGUjqg=="
    },
    "autoprefixer": {
      "version": "10.2.6",
      "resolved": "https://registry.npmjs.org/autoprefixer/-/autoprefixer-10.2.6.tgz",
      "integrity": "sha512-8lChSmdU6dCNMCQopIf4Pe5kipkAGj/fvTMslCsih0uHpOrXOPUEVOmYMMqmw3cekQkSD7EhIeuYl5y0BLdKqg==",
      "requires": {
        "browserslist": "^4.16.6",
        "caniuse-lite": "^1.0.30001230",
        "colorette": "^1.2.2",
        "fraction.js": "^4.1.1",
        "normalize-range": "^0.1.2",
        "postcss-value-parser": "^4.1.0"
      }
    },
    "available-typed-arrays": {
      "version": "1.0.4",
      "resolved": "https://registry.npmjs.org/available-typed-arrays/-/available-typed-arrays-1.0.4.tgz",
      "integrity": "sha512-SA5mXJWrId1TaQjfxUYghbqQ/hYioKmLJvPJyDuYRtXXenFNMjj4hSSt1Cf1xsuXSXrtxrVC5Ot4eU6cOtBDdA=="
    },
    "axios": {
      "version": "0.21.1",
      "resolved": "https://registry.npmjs.org/axios/-/axios-0.21.1.tgz",
      "integrity": "sha512-dKQiRHxGD9PPRIUNIWvZhPTPpl1rf/OxTYKsqKUDjBwYylTvV7SjSHJb9ratfyzM6wCdLCOYLzs73qpg5c4iGA==",
      "requires": {
        "follow-redirects": "^1.10.0"
      }
    },
    "babel-plugin-styled-components": {
      "version": "1.13.2",
      "resolved": "https://registry.npmjs.org/babel-plugin-styled-components/-/babel-plugin-styled-components-1.13.2.tgz",
      "integrity": "sha512-Vb1R3d4g+MUfPQPVDMCGjm3cDocJEUTR7Xq7QS95JWWeksN1wdFRYpD2kulDgI3Huuaf1CZd+NK4KQmqUFh5dA==",
      "requires": {
        "@babel/helper-annotate-as-pure": "^7.0.0",
        "@babel/helper-module-imports": "^7.0.0",
        "babel-plugin-syntax-jsx": "^6.18.0",
        "lodash": "^4.17.11"
      }
    },
    "babel-plugin-syntax-jsx": {
      "version": "6.18.0",
      "resolved": "https://registry.npmjs.org/babel-plugin-syntax-jsx/-/babel-plugin-syntax-jsx-6.18.0.tgz",
      "integrity": "sha1-CvMqmm4Tyno/1QaeYtew9Y0NiUY="
    },
    "balanced-match": {
      "version": "1.0.2",
      "resolved": "https://registry.npmjs.org/balanced-match/-/balanced-match-1.0.2.tgz",
      "integrity": "sha512-3oSeUO0TMV67hN1AmbXsK4yaqU7tjiHlbxRDZOpH0KW9+CeX4bRAaX0Anxt0tx2MrpRpWwQaPwIlISEJhYU5Pw=="
    },
    "base64-js": {
      "version": "1.5.1",
      "resolved": "https://registry.npmjs.org/base64-js/-/base64-js-1.5.1.tgz",
      "integrity": "sha512-AKpaYlHn8t4SVbOHCy+b5+KKgvR4vrsD8vbvrbiQJps7fKDTkjkDry6ji0rUJjC0kzbNePLwzxq8iypo41qeWA=="
    },
    "big.js": {
      "version": "5.2.2",
      "resolved": "https://registry.npmjs.org/big.js/-/big.js-5.2.2.tgz",
      "integrity": "sha512-vyL2OymJxmarO8gxMr0mhChsO9QGwhynfuu4+MHTAW6czfq9humCB7rKpUjDd9YUiDPU4mzpyupFSvOClAwbmQ=="
    },
    "binary-extensions": {
      "version": "2.2.0",
      "resolved": "https://registry.npmjs.org/binary-extensions/-/binary-extensions-2.2.0.tgz",
      "integrity": "sha512-jDctJ/IVQbZoJykoeHbhXpOlNBqGNcwXJKJog42E5HDPUwQTSdjCHdihjj0DlnheQ7blbT6dHOafNAiS8ooQKA=="
    },
    "bn.js": {
      "version": "5.2.0",
      "resolved": "https://registry.npmjs.org/bn.js/-/bn.js-5.2.0.tgz",
      "integrity": "sha512-D7iWRBvnZE8ecXiLj/9wbxH7Tk79fAh8IHaTNq1RWRixsS02W+5qS+iE9yq6RYl0asXx5tw0bLhmT5pIfbSquw=="
    },
    "body-scroll-lock": {
      "version": "3.1.5",
      "resolved": "https://registry.npmjs.org/body-scroll-lock/-/body-scroll-lock-3.1.5.tgz",
      "integrity": "sha512-Yi1Xaml0EvNA0OYWxXiYNqY24AfWkbA6w5vxE7GWxtKfzIbZM+Qw+aSmkgsbWzbHiy/RCSkUZBplVxTA+E4jJg=="
    },
    "brace-expansion": {
      "version": "1.1.11",
      "resolved": "https://registry.npmjs.org/brace-expansion/-/brace-expansion-1.1.11.tgz",
      "integrity": "sha512-iCuPHDFgrHX7H2vEI/5xpz07zSHB00TpugqhmYtVmMO6518mCuRMoOYFldEBl0g187ufozdaHgWKcYFb61qGiA==",
      "requires": {
        "balanced-match": "^1.0.0",
        "concat-map": "0.0.1"
      }
    },
    "braces": {
      "version": "3.0.2",
      "resolved": "https://registry.npmjs.org/braces/-/braces-3.0.2.tgz",
      "integrity": "sha512-b8um+L1RzM3WDSzvhm6gIz1yfTbBt6YTlcEKAvsmqCZZFw46z626lVj9j1yEPW33H5H+lBQpZMP1k8l+78Ha0A==",
      "requires": {
        "fill-range": "^7.0.1"
      }
    },
    "brorand": {
      "version": "1.1.0",
      "resolved": "https://registry.npmjs.org/brorand/-/brorand-1.1.0.tgz",
      "integrity": "sha1-EsJe/kCkXjwyPrhnWgoM5XsiNx8="
    },
    "browserify-aes": {
      "version": "1.2.0",
      "resolved": "https://registry.npmjs.org/browserify-aes/-/browserify-aes-1.2.0.tgz",
      "integrity": "sha512-+7CHXqGuspUn/Sl5aO7Ea0xWGAtETPXNSAjHo48JfLdPWcMng33Xe4znFvQweqc/uzk5zSOI3H52CYnjCfb5hA==",
      "requires": {
        "buffer-xor": "^1.0.3",
        "cipher-base": "^1.0.0",
        "create-hash": "^1.1.0",
        "evp_bytestokey": "^1.0.3",
        "inherits": "^2.0.1",
        "safe-buffer": "^5.0.1"
      }
    },
    "browserify-cipher": {
      "version": "1.0.1",
      "resolved": "https://registry.npmjs.org/browserify-cipher/-/browserify-cipher-1.0.1.tgz",
      "integrity": "sha512-sPhkz0ARKbf4rRQt2hTpAHqn47X3llLkUGn+xEJzLjwY8LRs2p0v7ljvI5EyoRO/mexrNunNECisZs+gw2zz1w==",
      "requires": {
        "browserify-aes": "^1.0.4",
        "browserify-des": "^1.0.0",
        "evp_bytestokey": "^1.0.0"
      }
    },
    "browserify-des": {
      "version": "1.0.2",
      "resolved": "https://registry.npmjs.org/browserify-des/-/browserify-des-1.0.2.tgz",
      "integrity": "sha512-BioO1xf3hFwz4kc6iBhI3ieDFompMhrMlnDFC4/0/vd5MokpuAc3R+LYbwTA9A5Yc9pq9UYPqffKpW2ObuwX5A==",
      "requires": {
        "cipher-base": "^1.0.1",
        "des.js": "^1.0.0",
        "inherits": "^2.0.1",
        "safe-buffer": "^5.1.2"
      }
    },
    "browserify-rsa": {
      "version": "4.1.0",
      "resolved": "https://registry.npmjs.org/browserify-rsa/-/browserify-rsa-4.1.0.tgz",
      "integrity": "sha512-AdEER0Hkspgno2aR97SAf6vi0y0k8NuOpGnVH3O99rcA5Q6sh8QxcngtHuJ6uXwnfAXNM4Gn1Gb7/MV1+Ymbog==",
      "requires": {
        "bn.js": "^5.0.0",
        "randombytes": "^2.0.1"
      }
    },
    "browserify-sign": {
      "version": "4.2.1",
      "resolved": "https://registry.npmjs.org/browserify-sign/-/browserify-sign-4.2.1.tgz",
      "integrity": "sha512-/vrA5fguVAKKAVTNJjgSm1tRQDHUU6DbwO9IROu/0WAzC8PKhucDSh18J0RMvVeHAn5puMd+QHC2erPRNf8lmg==",
      "requires": {
        "bn.js": "^5.1.1",
        "browserify-rsa": "^4.0.1",
        "create-hash": "^1.2.0",
        "create-hmac": "^1.1.7",
        "elliptic": "^6.5.3",
        "inherits": "^2.0.4",
        "parse-asn1": "^5.1.5",
        "readable-stream": "^3.6.0",
        "safe-buffer": "^5.2.0"
      }
    },
    "browserify-zlib": {
      "version": "0.2.0",
      "resolved": "https://registry.npmjs.org/browserify-zlib/-/browserify-zlib-0.2.0.tgz",
      "integrity": "sha512-Z942RysHXmJrhqk88FmKBVq/v5tqmSkDz7p54G/MGyjMnCFFnC79XWNbg+Vta8W6Wb2qtSZTSxIGkJrRpCFEiA==",
      "requires": {
        "pako": "~1.0.5"
      }
    },
    "browserslist": {
      "version": "4.16.6",
      "resolved": "https://registry.npmjs.org/browserslist/-/browserslist-4.16.6.tgz",
      "integrity": "sha512-Wspk/PqO+4W9qp5iUTJsa1B/QrYn1keNCcEP5OvP7WBwT4KaDly0uONYmC6Xa3Z5IqnUgS0KcgLYu1l74x0ZXQ==",
      "requires": {
        "caniuse-lite": "^1.0.30001219",
        "colorette": "^1.2.2",
        "electron-to-chromium": "^1.3.723",
        "escalade": "^3.1.1",
        "node-releases": "^1.1.71"
      }
    },
    "buffer": {
      "version": "5.6.0",
      "resolved": "https://registry.npmjs.org/buffer/-/buffer-5.6.0.tgz",
      "integrity": "sha512-/gDYp/UtU0eA1ys8bOs9J6a+E/KWIY+DZ+Q2WESNUA0jFRsJOc0SNUO6xJ5SGA1xueg3NL65W6s+NY5l9cunuw==",
      "requires": {
        "base64-js": "^1.0.2",
        "ieee754": "^1.1.4"
      }
    },
    "buffer-xor": {
      "version": "1.0.3",
      "resolved": "https://registry.npmjs.org/buffer-xor/-/buffer-xor-1.0.3.tgz",
      "integrity": "sha1-JuYe0UIvtw3ULm42cp7VHYVf6Nk="
    },
    "builtin-status-codes": {
      "version": "3.0.0",
      "resolved": "https://registry.npmjs.org/builtin-status-codes/-/builtin-status-codes-3.0.0.tgz",
      "integrity": "sha1-hZgoeOIbmOHGZCXgPQF0eI9Wnug="
    },
    "bytes": {
      "version": "3.1.0",
      "resolved": "https://registry.npmjs.org/bytes/-/bytes-3.1.0.tgz",
      "integrity": "sha512-zauLjrfCG+xvoyaqLoV8bLVXXNGC4JqlxFCutSDWA6fJrTo2ZuvLYTqZ7aHBLZSMOopbzwv8f+wZcVzfVTI2Dg=="
    },
    "call-bind": {
      "version": "1.0.2",
      "resolved": "https://registry.npmjs.org/call-bind/-/call-bind-1.0.2.tgz",
      "integrity": "sha512-7O+FbCihrB5WGbFYesctwmTKae6rOiIzmz1icreWJ+0aA7LJfuqhEso2T9ncpcFtzMQtzXf2QGGueWJGTYsqrA==",
      "requires": {
        "function-bind": "^1.1.1",
        "get-intrinsic": "^1.0.2"
      }
    },
    "camelcase-css": {
      "version": "2.0.1",
      "resolved": "https://registry.npmjs.org/camelcase-css/-/camelcase-css-2.0.1.tgz",
      "integrity": "sha512-QOSvevhslijgYwRx6Rv7zKdMF8lbRmx+uQGx2+vDc+KI/eBnsy9kit5aj23AgGu3pa4t9AgwbnXWqS+iOY+2aA=="
    },
    "camelize": {
      "version": "1.0.0",
      "resolved": "https://registry.npmjs.org/camelize/-/camelize-1.0.0.tgz",
      "integrity": "sha1-FkpUg+Yw+kMh5a8HAg5TGDGyYJs="
    },
    "caniuse-lite": {
      "version": "1.0.30001233",
      "resolved": "https://registry.npmjs.org/caniuse-lite/-/caniuse-lite-1.0.30001233.tgz",
      "integrity": "sha512-BmkbxLfStqiPA7IEzQpIk0UFZFf3A4E6fzjPJ6OR+bFC2L8ES9J8zGA/asoi47p8XDVkev+WJo2I2Nc8c/34Yg=="
    },
    "chalk": {
      "version": "2.4.2",
      "resolved": "https://registry.npmjs.org/chalk/-/chalk-2.4.2.tgz",
      "integrity": "sha512-Mti+f9lpJNcwF4tWV8/OrTTtF1gZi+f8FqlyAdouralcFWFQWF2+NgCHShjkCb+IFBLq9buZwE1xckQU4peSuQ==",
      "requires": {
        "ansi-styles": "^3.2.1",
        "escape-string-regexp": "^1.0.5",
        "supports-color": "^5.3.0"
      }
    },
    "chokidar": {
      "version": "3.5.1",
      "resolved": "https://registry.npmjs.org/chokidar/-/chokidar-3.5.1.tgz",
      "integrity": "sha512-9+s+Od+W0VJJzawDma/gvBNQqkTiqYTWLuZoyAsivsI4AaWTCzHG06/TMjsf1cYe9Cb97UCEhjz7HvnPk2p/tw==",
      "requires": {
        "anymatch": "~3.1.1",
        "braces": "~3.0.2",
        "fsevents": "~2.3.1",
        "glob-parent": "~5.1.0",
        "is-binary-path": "~2.1.0",
        "is-glob": "~4.0.1",
        "normalize-path": "~3.0.0",
        "readdirp": "~3.5.0"
      }
    },
    "cipher-base": {
      "version": "1.0.4",
      "resolved": "https://registry.npmjs.org/cipher-base/-/cipher-base-1.0.4.tgz",
      "integrity": "sha512-Kkht5ye6ZGmwv40uUDZztayT2ThLQGfnj/T71N/XzeZeo3nf8foyW7zGTsPYkEya3m5f3cAypH+qe7YOrM1U2Q==",
      "requires": {
        "inherits": "^2.0.1",
        "safe-buffer": "^5.0.1"
      }
    },
    "classnames": {
      "version": "2.2.6",
      "resolved": "https://registry.npmjs.org/classnames/-/classnames-2.2.6.tgz",
      "integrity": "sha512-JR/iSQOSt+LQIWwrwEzJ9uk0xfN3mTVYMwt1Ir5mUcSN6pU+V4zQFFaJsclJbPuAUQH+yfWef6tm7l1quW3C8Q=="
    },
    "clsx": {
      "version": "1.1.1",
      "resolved": "https://registry.npmjs.org/clsx/-/clsx-1.1.1.tgz",
      "integrity": "sha512-6/bPho624p3S2pMyvP5kKBPXnI3ufHLObBFCfgx+LkeR5lg2XYy2hqZqUf45ypD8COn2bhgGJSUE+l5dhNBieA=="
    },
    "color": {
      "version": "3.1.3",
      "resolved": "https://registry.npmjs.org/color/-/color-3.1.3.tgz",
      "integrity": "sha512-xgXAcTHa2HeFCGLE9Xs/R82hujGtu9Jd9x4NW3T34+OMs7VoPsjwzRczKHvTAHeJwWFwX5j15+MgAppE8ztObQ==",
      "requires": {
        "color-convert": "^1.9.1",
        "color-string": "^1.5.4"
      }
    },
    "color-convert": {
      "version": "1.9.3",
      "resolved": "https://registry.npmjs.org/color-convert/-/color-convert-1.9.3.tgz",
      "integrity": "sha512-QfAUtd+vFdAtFQcC8CCyYt1fYWxSqAiK2cSD6zDB8N3cpsEBAvRxp9zOGg6G/SHHJYAT88/az/IuDGALsNVbGg==",
      "requires": {
        "color-name": "1.1.3"
      }
    },
    "color-name": {
      "version": "1.1.3",
      "resolved": "https://registry.npmjs.org/color-name/-/color-name-1.1.3.tgz",
      "integrity": "sha1-p9BVi9icQveV3UIyj3QIMcpTvCU="
    },
    "color-string": {
      "version": "1.5.5",
      "resolved": "https://registry.npmjs.org/color-string/-/color-string-1.5.5.tgz",
      "integrity": "sha512-jgIoum0OfQfq9Whcfc2z/VhCNcmQjWbey6qBX0vqt7YICflUmBCh9E9CiQD5GSJ+Uehixm3NUwHVhqUAWRivZg==",
      "requires": {
        "color-name": "^1.0.0",
        "simple-swizzle": "^0.2.2"
      }
    },
    "colorette": {
      "version": "1.2.2",
      "resolved": "https://registry.npmjs.org/colorette/-/colorette-1.2.2.tgz",
      "integrity": "sha512-MKGMzyfeuutC/ZJ1cba9NqcNpfeqMUcYmyF1ZFY6/Cn7CNSAKx6a+s48sqLqyAiZuaP2TcqMhoo+dlwFnVxT9w=="
    },
    "commander": {
      "version": "6.2.1",
      "resolved": "https://registry.npmjs.org/commander/-/commander-6.2.1.tgz",
      "integrity": "sha512-U7VdrJFnJgo4xjrHpTzu0yrHPGImdsmD95ZlgYSEajAn2JKzDhDTPG9kBTefmObL2w/ngeZnilk+OV9CG3d7UA=="
    },
    "commondir": {
      "version": "1.0.1",
      "resolved": "https://registry.npmjs.org/commondir/-/commondir-1.0.1.tgz",
      "integrity": "sha1-3dgA2gxmEnOTzKWVDqloo6rxJTs="
    },
    "concat-map": {
      "version": "0.0.1",
      "resolved": "https://registry.npmjs.org/concat-map/-/concat-map-0.0.1.tgz",
      "integrity": "sha1-2Klr13/Wjfd5OnMDajug1UBdR3s="
    },
    "console-browserify": {
      "version": "1.2.0",
      "resolved": "https://registry.npmjs.org/console-browserify/-/console-browserify-1.2.0.tgz",
      "integrity": "sha512-ZMkYO/LkF17QvCPqM0gxw8yUzigAOZOSWSHg91FH6orS7vcEj5dVZTidN2fQ14yBSdg97RqhSNwLUXInd52OTA=="
    },
    "constants-browserify": {
      "version": "1.0.0",
      "resolved": "https://registry.npmjs.org/constants-browserify/-/constants-browserify-1.0.0.tgz",
      "integrity": "sha1-wguW2MYXdIqvHBYCF2DNJ/y4y3U="
    },
    "convert-source-map": {
      "version": "1.7.0",
      "resolved": "https://registry.npmjs.org/convert-source-map/-/convert-source-map-1.7.0.tgz",
      "integrity": "sha512-4FJkXzKXEDB1snCFZlLP4gpC3JILicCpGbzG9f9G7tGqGCzETQ2hWPrcinA9oU4wtf2biUaEH5065UnMeR33oA==",
      "requires": {
        "safe-buffer": "~5.1.1"
      },
      "dependencies": {
        "safe-buffer": {
          "version": "5.1.2",
          "resolved": "https://registry.npmjs.org/safe-buffer/-/safe-buffer-5.1.2.tgz",
          "integrity": "sha512-Gd2UZBJDkXlY7GbJxfsE8/nvKkUEU1G38c1siN6QP6a9PT9MmHB8GnpscSmMJSoF8LOIrt8ud/wPtojys4G6+g=="
        }
      }
    },
    "core-util-is": {
      "version": "1.0.2",
      "resolved": "https://registry.npmjs.org/core-util-is/-/core-util-is-1.0.2.tgz",
      "integrity": "sha1-tf1UIgqivFq1eqtxQMlAdUUDwac="
    },
    "create-ecdh": {
      "version": "4.0.4",
      "resolved": "https://registry.npmjs.org/create-ecdh/-/create-ecdh-4.0.4.tgz",
      "integrity": "sha512-mf+TCx8wWc9VpuxfP2ht0iSISLZnt0JgWlrOKZiNqyUZWnjIaCIVNQArMHnCZKfEYRg6IM7A+NeJoN8gf/Ws0A==",
      "requires": {
        "bn.js": "^4.1.0",
        "elliptic": "^6.5.3"
      },
      "dependencies": {
        "bn.js": {
          "version": "4.12.0",
          "resolved": "https://registry.npmjs.org/bn.js/-/bn.js-4.12.0.tgz",
          "integrity": "sha512-c98Bf3tPniI+scsdk237ku1Dc3ujXQTSgyiPUDEOe7tRkhrqridvh8klBv0HCEso1OLOYcHuCv/cS6DNxKH+ZA=="
        }
      }
    },
    "create-hash": {
      "version": "1.2.0",
      "resolved": "https://registry.npmjs.org/create-hash/-/create-hash-1.2.0.tgz",
      "integrity": "sha512-z00bCGNHDG8mHAkP7CtT1qVu+bFQUPjYq/4Iv3C3kWjTFV10zIjfSoeqXo9Asws8gwSHDGj/hl2u4OGIjapeCg==",
      "requires": {
        "cipher-base": "^1.0.1",
        "inherits": "^2.0.1",
        "md5.js": "^1.3.4",
        "ripemd160": "^2.0.1",
        "sha.js": "^2.4.0"
      }
    },
    "create-hmac": {
      "version": "1.1.7",
      "resolved": "https://registry.npmjs.org/create-hmac/-/create-hmac-1.1.7.tgz",
      "integrity": "sha512-MJG9liiZ+ogc4TzUwuvbER1JRdgvUFSB5+VR/g5h82fGaIRWMWddtKBHi7/sVhfjQZ6SehlyhvQYrcYkaUIpLg==",
      "requires": {
        "cipher-base": "^1.0.3",
        "create-hash": "^1.1.0",
        "inherits": "^2.0.1",
        "ripemd160": "^2.0.0",
        "safe-buffer": "^5.0.1",
        "sha.js": "^2.4.8"
      }
    },
    "crypto-browserify": {
      "version": "3.12.0",
      "resolved": "https://registry.npmjs.org/crypto-browserify/-/crypto-browserify-3.12.0.tgz",
      "integrity": "sha512-fz4spIh+znjO2VjL+IdhEpRJ3YN6sMzITSBijk6FK2UvTqruSQW+/cCZTSNsMiZNvUeq0CqurF+dAbyiGOY6Wg==",
      "requires": {
        "browserify-cipher": "^1.0.0",
        "browserify-sign": "^4.0.0",
        "create-ecdh": "^4.0.0",
        "create-hash": "^1.1.0",
        "create-hmac": "^1.1.0",
        "diffie-hellman": "^5.0.0",
        "inherits": "^2.0.1",
        "pbkdf2": "^3.0.3",
        "public-encrypt": "^4.0.0",
        "randombytes": "^2.0.0",
        "randomfill": "^1.0.3"
      }
    },
    "css-color-keywords": {
      "version": "1.0.0",
      "resolved": "https://registry.npmjs.org/css-color-keywords/-/css-color-keywords-1.0.0.tgz",
      "integrity": "sha1-/qJhbcZ2spYmhrOvjb2+GAskTgU="
    },
    "css-to-react-native": {
      "version": "3.0.0",
      "resolved": "https://registry.npmjs.org/css-to-react-native/-/css-to-react-native-3.0.0.tgz",
      "integrity": "sha512-Ro1yETZA813eoyUp2GDBhG2j+YggidUmzO1/v9eYBKR2EHVEniE2MI/NqpTQ954BMpTPZFsGNPm46qFB9dpaPQ==",
      "requires": {
        "camelize": "^1.0.0",
        "css-color-keywords": "^1.0.0",
        "postcss-value-parser": "^4.0.2"
      }
    },
    "css-unit-converter": {
      "version": "1.1.2",
      "resolved": "https://registry.npmjs.org/css-unit-converter/-/css-unit-converter-1.1.2.tgz",
      "integrity": "sha512-IiJwMC8rdZE0+xiEZHeru6YoONC4rfPMqGm2W85jMIbkFvv5nFTwJVFHam2eFrN6txmoUYFAFXiv8ICVeTO0MA=="
    },
    "css.escape": {
      "version": "1.5.1",
      "resolved": "https://registry.npmjs.org/css.escape/-/css.escape-1.5.1.tgz",
      "integrity": "sha1-QuJ9T6BK4y+TGktNQZH6nN3ul8s="
    },
    "cssesc": {
      "version": "3.0.0",
      "resolved": "https://registry.npmjs.org/cssesc/-/cssesc-3.0.0.tgz",
      "integrity": "sha512-/Tb/JcjK111nNScGob5MNtsntNM1aCNUDipB/TkwZFhyDrrE47SOx/18wF2bbjgc3ZzCSKW1T5nt5EbFoAz/Vg=="
    },
    "cssnano-preset-simple": {
      "version": "2.0.0",
      "resolved": "https://registry.npmjs.org/cssnano-preset-simple/-/cssnano-preset-simple-2.0.0.tgz",
      "integrity": "sha512-HkufSLkaBJbKBFx/7aj5HmCK9Ni/JedRQm0mT2qBzMG/dEuJOLnMt2lK6K1rwOOyV4j9aSY+knbW9WoS7BYpzg==",
      "requires": {
        "caniuse-lite": "^1.0.30001202"
      }
    },
    "cssnano-simple": {
      "version": "2.0.0",
      "resolved": "https://registry.npmjs.org/cssnano-simple/-/cssnano-simple-2.0.0.tgz",
      "integrity": "sha512-0G3TXaFxlh/szPEG/o3VcmCwl0N3E60XNb9YZZijew5eIs6fLjJuOPxQd9yEBaX2p/YfJtt49i4vYi38iH6/6w==",
      "requires": {
        "cssnano-preset-simple": "^2.0.0"
      }
    },
    "csstype": {
      "version": "3.0.8",
      "resolved": "https://registry.npmjs.org/csstype/-/csstype-3.0.8.tgz",
      "integrity": "sha512-jXKhWqXPmlUeoQnF/EhTtTl4C9SnrxSH/jZUih3jmO6lBKr99rP3/+FmrMj4EFpOXzMtXHAZkd3x0E6h6Fgflw=="
    },
    "data-uri-to-buffer": {
      "version": "3.0.1",
      "resolved": "https://registry.npmjs.org/data-uri-to-buffer/-/data-uri-to-buffer-3.0.1.tgz",
      "integrity": "sha512-WboRycPNsVw3B3TL559F7kuBUM4d8CgMEvk6xEJlOp7OBPjt6G7z8WMWlD2rOFZLk6OYfFIUGsCOWzcQH9K2og=="
    },
    "debug": {
      "version": "2.6.9",
      "resolved": "https://registry.npmjs.org/debug/-/debug-2.6.9.tgz",
      "integrity": "sha512-bC7ElrdJaJnPbAP+1EotYvqZsb3ecl5wi6Bfi6BJTUcNowp6cvspg0jXznRTKDjm/E7AdgFBVeAPVMNcKGsHMA==",
      "requires": {
        "ms": "2.0.0"
      }
    },
    "deepmerge": {
      "version": "4.2.2",
      "resolved": "https://registry.npmjs.org/deepmerge/-/deepmerge-4.2.2.tgz",
      "integrity": "sha512-FJ3UgI4gIl+PHZm53knsuSFpE+nESMr7M4v9QcgB7S63Kj/6WqMiFQJpBBYz1Pt+66bZpP3Q7Lye0Oo9MPKEdg=="
    },
    "define-properties": {
      "version": "1.1.3",
      "resolved": "https://registry.npmjs.org/define-properties/-/define-properties-1.1.3.tgz",
      "integrity": "sha512-3MqfYKj2lLzdMSf8ZIZE/V+Zuy+BgD6f164e8K2w7dgnpKArBDerGYpM46IYYcjnkdPNMjPk9A6VFB8+3SKlXQ==",
      "requires": {
        "object-keys": "^1.0.12"
      }
    },
    "defined": {
      "version": "1.0.0",
      "resolved": "https://registry.npmjs.org/defined/-/defined-1.0.0.tgz",
      "integrity": "sha1-yY2bzvdWdBiOEQlpFRGZ45sfppM="
    },
    "depd": {
      "version": "1.1.2",
      "resolved": "https://registry.npmjs.org/depd/-/depd-1.1.2.tgz",
      "integrity": "sha1-m81S4UwJd2PnSbJ0xDRu0uVgtak="
    },
    "des.js": {
      "version": "1.0.1",
      "resolved": "https://registry.npmjs.org/des.js/-/des.js-1.0.1.tgz",
      "integrity": "sha512-Q0I4pfFrv2VPd34/vfLrFOoRmlYj3OV50i7fskps1jZWK1kApMWWT9G6RRUeYedLcBDIhnSDaUvJMb3AhUlaEA==",
      "requires": {
        "inherits": "^2.0.1",
        "minimalistic-assert": "^1.0.0"
      }
    },
    "detective": {
      "version": "5.2.0",
      "resolved": "https://registry.npmjs.org/detective/-/detective-5.2.0.tgz",
      "integrity": "sha512-6SsIx+nUUbuK0EthKjv0zrdnajCCXVYGmbYYiYjFVpzcjwEs/JMDZ8tPRG29J/HhN56t3GJp2cGSWDRjjot8Pg==",
      "requires": {
        "acorn-node": "^1.6.1",
        "defined": "^1.0.0",
        "minimist": "^1.1.1"
      }
    },
    "didyoumean": {
      "version": "1.2.1",
      "resolved": "https://registry.npmjs.org/didyoumean/-/didyoumean-1.2.1.tgz",
      "integrity": "sha1-6S7f2tplN9SE1zwBcv0eugxJdv8="
    },
    "diffie-hellman": {
      "version": "5.0.3",
      "resolved": "https://registry.npmjs.org/diffie-hellman/-/diffie-hellman-5.0.3.tgz",
      "integrity": "sha512-kqag/Nl+f3GwyK25fhUMYj81BUOrZ9IuJsjIcDE5icNM9FJHAVm3VcUDxdLPoQtTuUylWm6ZIknYJwwaPxsUzg==",
      "requires": {
        "bn.js": "^4.1.0",
        "miller-rabin": "^4.0.0",
        "randombytes": "^2.0.0"
      },
      "dependencies": {
        "bn.js": {
          "version": "4.12.0",
          "resolved": "https://registry.npmjs.org/bn.js/-/bn.js-4.12.0.tgz",
          "integrity": "sha512-c98Bf3tPniI+scsdk237ku1Dc3ujXQTSgyiPUDEOe7tRkhrqridvh8klBv0HCEso1OLOYcHuCv/cS6DNxKH+ZA=="
        }
      }
    },
    "dlv": {
      "version": "1.1.3",
      "resolved": "https://registry.npmjs.org/dlv/-/dlv-1.1.3.tgz",
      "integrity": "sha512-+HlytyjlPKnIG8XuRG8WvmBP8xs8P71y+SKKS6ZXWoEgLuePxtDoUEiH7WkdePWrQ5JBpE6aoVqfZfJUQkjXwA=="
    },
    "dom-helpers": {
      "version": "5.2.1",
      "resolved": "https://registry.npmjs.org/dom-helpers/-/dom-helpers-5.2.1.tgz",
      "integrity": "sha512-nRCa7CK3VTrM2NmGkIy4cbK7IZlgBE/PYMn55rrXefr5xXDP0LdtfPnblFDoVdcAfslJ7or6iqAUnx0CCGIWQA==",
      "requires": {
        "@babel/runtime": "^7.8.7",
        "csstype": "^3.0.2"
      }
    },
    "domain-browser": {
      "version": "4.19.0",
      "resolved": "https://registry.npmjs.org/domain-browser/-/domain-browser-4.19.0.tgz",
      "integrity": "sha512-fRA+BaAWOR/yr/t7T9E9GJztHPeFjj8U35ajyAjCDtAAnTn1Rc1f6W6VGPJrO1tkQv9zWu+JRof7z6oQtiYVFQ=="
    },
    "electron-to-chromium": {
      "version": "1.3.743",
      "resolved": "https://registry.npmjs.org/electron-to-chromium/-/electron-to-chromium-1.3.743.tgz",
      "integrity": "sha512-K2wXfo9iZQzNJNx67+Pld0DRF+9bYinj62gXCdgPhcu1vidwVuLPHQPPFnCdO55njWigXXpfBiT90jGUPbw8Zg=="
    },
    "elliptic": {
      "version": "6.5.4",
      "resolved": "https://registry.npmjs.org/elliptic/-/elliptic-6.5.4.tgz",
      "integrity": "sha512-iLhC6ULemrljPZb+QutR5TQGB+pdW6KGD5RSegS+8sorOZT+rdQFbsQFJgvN3eRqNALqJer4oQ16YvJHlU8hzQ==",
      "requires": {
        "bn.js": "^4.11.9",
        "brorand": "^1.1.0",
        "hash.js": "^1.0.0",
        "hmac-drbg": "^1.0.1",
        "inherits": "^2.0.4",
        "minimalistic-assert": "^1.0.1",
        "minimalistic-crypto-utils": "^1.0.1"
      },
      "dependencies": {
        "bn.js": {
          "version": "4.12.0",
          "resolved": "https://registry.npmjs.org/bn.js/-/bn.js-4.12.0.tgz",
          "integrity": "sha512-c98Bf3tPniI+scsdk237ku1Dc3ujXQTSgyiPUDEOe7tRkhrqridvh8klBv0HCEso1OLOYcHuCv/cS6DNxKH+ZA=="
        }
      }
    },
    "emojis-list": {
      "version": "2.1.0",
      "resolved": "https://registry.npmjs.org/emojis-list/-/emojis-list-2.1.0.tgz",
      "integrity": "sha1-TapNnbAPmBmIDHn6RXrlsJof04k="
    },
    "encoding": {
      "version": "0.1.13",
      "resolved": "https://registry.npmjs.org/encoding/-/encoding-0.1.13.tgz",
      "integrity": "sha512-ETBauow1T35Y/WZMkio9jiM0Z5xjHHmJ4XmjZOq1l/dXz3lr2sRn87nJy20RupqSh1F2m3HHPSp8ShIPQJrJ3A==",
      "requires": {
        "iconv-lite": "^0.6.2"
      }
    },
    "es-abstract": {
      "version": "1.18.3",
      "resolved": "https://registry.npmjs.org/es-abstract/-/es-abstract-1.18.3.tgz",
      "integrity": "sha512-nQIr12dxV7SSxE6r6f1l3DtAeEYdsGpps13dR0TwJg1S8gyp4ZPgy3FZcHBgbiQqnoqSTb+oC+kO4UQ0C/J8vw==",
      "requires": {
        "call-bind": "^1.0.2",
        "es-to-primitive": "^1.2.1",
        "function-bind": "^1.1.1",
        "get-intrinsic": "^1.1.1",
        "has": "^1.0.3",
        "has-symbols": "^1.0.2",
        "is-callable": "^1.2.3",
        "is-negative-zero": "^2.0.1",
        "is-regex": "^1.1.3",
        "is-string": "^1.0.6",
        "object-inspect": "^1.10.3",
        "object-keys": "^1.1.1",
        "object.assign": "^4.1.2",
        "string.prototype.trimend": "^1.0.4",
        "string.prototype.trimstart": "^1.0.4",
        "unbox-primitive": "^1.0.1"
      }
    },
    "es-to-primitive": {
      "version": "1.2.1",
      "resolved": "https://registry.npmjs.org/es-to-primitive/-/es-to-primitive-1.2.1.tgz",
      "integrity": "sha512-QCOllgZJtaUo9miYBcLChTUaHNjJF3PYs1VidD7AwiEj1kYxKeQTctLAezAOH5ZKRH0g2IgPn6KwB4IT8iRpvA==",
      "requires": {
        "is-callable": "^1.1.4",
        "is-date-object": "^1.0.1",
        "is-symbol": "^1.0.2"
      }
    },
    "es6-object-assign": {
      "version": "1.1.0",
      "resolved": "https://registry.npmjs.org/es6-object-assign/-/es6-object-assign-1.1.0.tgz",
      "integrity": "sha1-wsNYJlYkfDnqEHyx5mUrb58kUjw="
    },
    "escalade": {
      "version": "3.1.1",
      "resolved": "https://registry.npmjs.org/escalade/-/escalade-3.1.1.tgz",
      "integrity": "sha512-k0er2gUkLf8O0zKJiAhmkTnJlTvINGv7ygDNPbeIsX/TJjGJZHuh9B2UxbsaEkmlEo9MfhrSzmhIlhRlI2GXnw=="
    },
    "escape-string-regexp": {
      "version": "1.0.5",
      "resolved": "https://registry.npmjs.org/escape-string-regexp/-/escape-string-regexp-1.0.5.tgz",
      "integrity": "sha1-G2HAViGQqN/2rjuyzwIAyhMLhtQ="
    },
    "esutils": {
      "version": "2.0.3",
      "resolved": "https://registry.npmjs.org/esutils/-/esutils-2.0.3.tgz",
      "integrity": "sha512-kVscqXk4OCp68SZ0dkgEKVi6/8ij300KBWTJq32P/dYeWTSwK41WyTxalN1eRmA5Z9UU/LX9D7FWSmV9SAYx6g=="
    },
    "etag": {
      "version": "1.8.1",
      "resolved": "https://registry.npmjs.org/etag/-/etag-1.8.1.tgz",
      "integrity": "sha1-Qa4u62XvpiJorr/qg6x9eSmbCIc="
    },
    "events": {
      "version": "3.3.0",
      "resolved": "https://registry.npmjs.org/events/-/events-3.3.0.tgz",
      "integrity": "sha512-mQw+2fkQbALzQ7V0MY0IqdnXNOeTtP4r0lN9z7AAawCXgqea7bDii20AYrIBrFd/Hx0M2Ocz6S111CaFkUcb0Q=="
    },
    "evp_bytestokey": {
      "version": "1.0.3",
      "resolved": "https://registry.npmjs.org/evp_bytestokey/-/evp_bytestokey-1.0.3.tgz",
      "integrity": "sha512-/f2Go4TognH/KvCISP7OUsHn85hT9nUkxxA9BEWxFn+Oj9o8ZNLm/40hdlgSLyuOimsrTKLUMEorQexp/aPQeA==",
      "requires": {
        "md5.js": "^1.3.4",
        "safe-buffer": "^5.1.1"
      }
    },
    "fast-glob": {
      "version": "3.2.5",
      "resolved": "https://registry.npmjs.org/fast-glob/-/fast-glob-3.2.5.tgz",
      "integrity": "sha512-2DtFcgT68wiTTiwZ2hNdJfcHNke9XOfnwmBRWXhmeKM8rF0TGwmC/Qto3S7RoZKp5cilZbxzO5iTNTQsJ+EeDg==",
      "requires": {
        "@nodelib/fs.stat": "^2.0.2",
        "@nodelib/fs.walk": "^1.2.3",
        "glob-parent": "^5.1.0",
        "merge2": "^1.3.0",
        "micromatch": "^4.0.2",
        "picomatch": "^2.2.1"
      }
    },
    "fastq": {
      "version": "1.11.0",
      "resolved": "https://registry.npmjs.org/fastq/-/fastq-1.11.0.tgz",
      "integrity": "sha512-7Eczs8gIPDrVzT+EksYBcupqMyxSHXXrHOLRRxU2/DicV8789MRBRR8+Hc2uWzUupOs4YS4JzBmBxjjCVBxD/g==",
      "requires": {
        "reusify": "^1.0.4"
      }
    },
    "fill-range": {
      "version": "7.0.1",
      "resolved": "https://registry.npmjs.org/fill-range/-/fill-range-7.0.1.tgz",
      "integrity": "sha512-qOo9F+dMUmC2Lcb4BbVvnKJxTPjCm+RRpe4gDuGrzkL7mEVl/djYSu2OdQ2Pa302N4oqkSg9ir6jaLWJ2USVpQ==",
      "requires": {
        "to-regex-range": "^5.0.1"
      }
    },
    "find-cache-dir": {
      "version": "3.3.1",
      "resolved": "https://registry.npmjs.org/find-cache-dir/-/find-cache-dir-3.3.1.tgz",
      "integrity": "sha512-t2GDMt3oGC/v+BMwzmllWDuJF/xcDtE5j/fCGbqDD7OLuJkj0cfh1YSA5VKPvwMeLFLNDBkwOKZ2X85jGLVftQ==",
      "requires": {
        "commondir": "^1.0.1",
        "make-dir": "^3.0.2",
        "pkg-dir": "^4.1.0"
      }
    },
    "find-up": {
      "version": "4.1.0",
      "resolved": "https://registry.npmjs.org/find-up/-/find-up-4.1.0.tgz",
      "integrity": "sha512-PpOwAdQ/YlXQ2vj8a3h8IipDuYRi3wceVQQGYWxNINccq40Anw7BlsEXCMbt1Zt+OLA6Fq9suIpIWD0OsnISlw==",
      "requires": {
        "locate-path": "^5.0.0",
        "path-exists": "^4.0.0"
      }
    },
    "follow-redirects": {
      "version": "1.14.2",
      "resolved": "https://registry.npmjs.org/follow-redirects/-/follow-redirects-1.14.2.tgz",
      "integrity": "sha512-yLR6WaE2lbF0x4K2qE2p9PEXKLDjUjnR/xmjS3wHAYxtlsI9MLLBJUZirAHKzUZDGLxje7w/cXR49WOUo4rbsA=="
    },
    "foreach": {
      "version": "2.0.5",
      "resolved": "https://registry.npmjs.org/foreach/-/foreach-2.0.5.tgz",
      "integrity": "sha1-C+4AUBiusmDQo6865ljdATbsG5k="
    },
    "fraction.js": {
      "version": "4.1.1",
      "resolved": "https://registry.npmjs.org/fraction.js/-/fraction.js-4.1.1.tgz",
      "integrity": "sha512-MHOhvvxHTfRFpF1geTK9czMIZ6xclsEor2wkIGYYq+PxcQqT7vStJqjhe6S1TenZrMZzo+wlqOufBDVepUEgPg=="
    },
    "fs-extra": {
      "version": "9.1.0",
      "resolved": "https://registry.npmjs.org/fs-extra/-/fs-extra-9.1.0.tgz",
      "integrity": "sha512-hcg3ZmepS30/7BSFqRvoo3DOMQu7IjqxO5nCDt+zM9XWjb33Wg7ziNT+Qvqbuc3+gWpzO02JubVyk2G4Zvo1OQ==",
      "requires": {
        "at-least-node": "^1.0.0",
        "graceful-fs": "^4.2.0",
        "jsonfile": "^6.0.1",
        "universalify": "^2.0.0"
      }
    },
    "fs.realpath": {
      "version": "1.0.0",
      "resolved": "https://registry.npmjs.org/fs.realpath/-/fs.realpath-1.0.0.tgz",
      "integrity": "sha1-FQStJSMVjKpA20onh8sBQRmU6k8="
    },
    "fsevents": {
      "version": "2.3.2",
      "resolved": "https://registry.npmjs.org/fsevents/-/fsevents-2.3.2.tgz",
      "integrity": "sha512-xiqMQR4xAeHTuB9uWm+fFRcIOgKBMiOBP+eXiyT7jsgVCq1bkVygt00oASowB7EdtpOHaaPgKt812P9ab+DDKA==",
      "optional": true
    },
    "function-bind": {
      "version": "1.1.1",
      "resolved": "https://registry.npmjs.org/function-bind/-/function-bind-1.1.1.tgz",
      "integrity": "sha512-yIovAzMX49sF8Yl58fSCWJ5svSLuaibPxXQJFLmBObTuCr0Mf1KiPopGM9NiFjiYBCbfaa2Fh6breQ6ANVTI0A=="
    },
    "get-intrinsic": {
      "version": "1.1.1",
      "resolved": "https://registry.npmjs.org/get-intrinsic/-/get-intrinsic-1.1.1.tgz",
      "integrity": "sha512-kWZrnVM42QCiEA2Ig1bG8zjoIMOgxWwYCEeNdwY6Tv/cOSeGpcoX4pXHfKUxNKVoArnrEr2e9srnAxxGIraS9Q==",
      "requires": {
        "function-bind": "^1.1.1",
        "has": "^1.0.3",
        "has-symbols": "^1.0.1"
      }
    },
    "get-orientation": {
      "version": "1.1.2",
      "resolved": "https://registry.npmjs.org/get-orientation/-/get-orientation-1.1.2.tgz",
      "integrity": "sha512-/pViTfifW+gBbh/RnlFYHINvELT9Znt+SYyDKAUL6uV6By019AK/s+i9XP4jSwq7lwP38Fd8HVeTxym3+hkwmQ==",
      "requires": {
        "stream-parser": "^0.3.1"
      }
    },
    "glob": {
      "version": "7.1.7",
      "resolved": "https://registry.npmjs.org/glob/-/glob-7.1.7.tgz",
      "integrity": "sha512-OvD9ENzPLbegENnYP5UUfJIirTg4+XwMWGaQfQTY0JenxNvvIKP3U3/tAQSPIu/lHxXYSZmpXlUHeqAIdKzBLQ==",
      "requires": {
        "fs.realpath": "^1.0.0",
        "inflight": "^1.0.4",
        "inherits": "2",
        "minimatch": "^3.0.4",
        "once": "^1.3.0",
        "path-is-absolute": "^1.0.0"
      }
    },
    "glob-base": {
      "version": "0.3.0",
      "resolved": "https://registry.npmjs.org/glob-base/-/glob-base-0.3.0.tgz",
      "integrity": "sha1-27Fk9iIbHAscz4Kuoyi0l98Oo8Q=",
      "requires": {
        "glob-parent": "^2.0.0",
        "is-glob": "^2.0.0"
      },
      "dependencies": {
        "glob-parent": {
          "version": "2.0.0",
          "resolved": "https://registry.npmjs.org/glob-parent/-/glob-parent-2.0.0.tgz",
          "integrity": "sha1-gTg9ctsFT8zPUzbaqQLxgvbtuyg=",
          "requires": {
            "is-glob": "^2.0.0"
          }
        },
        "is-extglob": {
          "version": "1.0.0",
          "resolved": "https://registry.npmjs.org/is-extglob/-/is-extglob-1.0.0.tgz",
          "integrity": "sha1-rEaBd8SUNAWgkvyPKXYMb/xiBsA="
        },
        "is-glob": {
          "version": "2.0.1",
          "resolved": "https://registry.npmjs.org/is-glob/-/is-glob-2.0.1.tgz",
          "integrity": "sha1-0Jb5JqPe1WAPP9/ZEZjLCIjC2GM=",
          "requires": {
            "is-extglob": "^1.0.0"
          }
        }
      }
    },
    "glob-parent": {
      "version": "5.1.2",
      "resolved": "https://registry.npmjs.org/glob-parent/-/glob-parent-5.1.2.tgz",
      "integrity": "sha512-AOIgSQCepiJYwP3ARnGx+5VnTu2HBYdzbGP45eLw1vr3zB3vZLeyed1sC9hnbcOc9/SrMyM5RPQrkGz4aS9Zow==",
      "requires": {
        "is-glob": "^4.0.1"
      }
    },
    "glob-to-regexp": {
      "version": "0.4.1",
      "resolved": "https://registry.npmjs.org/glob-to-regexp/-/glob-to-regexp-0.4.1.tgz",
      "integrity": "sha512-lkX1HJXwyMcprw/5YUZc2s7DrpAiHB21/V+E1rHUrVNokkvB6bqMzT0VfV6/86ZNabt1k14YOIaT7nDvOX3Iiw=="
    },
    "globals": {
      "version": "11.12.0",
      "resolved": "https://registry.npmjs.org/globals/-/globals-11.12.0.tgz",
      "integrity": "sha512-WOBp/EEGUiIsJSp7wcv/y6MO+lV9UoncWqxuFfm8eBwzWNgyfBd6Gz+IeKQ9jCmyhoH99g15M3T+QaVHFjizVA=="
    },
    "graceful-fs": {
      "version": "4.2.6",
      "resolved": "https://registry.npmjs.org/graceful-fs/-/graceful-fs-4.2.6.tgz",
      "integrity": "sha512-nTnJ528pbqxYanhpDYsi4Rd8MAeaBA67+RZ10CM1m3bTAVFEDcd5AuA4a6W5YkGZ1iNXHzZz8T6TBKLeBuNriQ=="
    },
    "has": {
      "version": "1.0.3",
      "resolved": "https://registry.npmjs.org/has/-/has-1.0.3.tgz",
      "integrity": "sha512-f2dvO0VU6Oej7RkWJGrehjbzMAjFp5/VKPp5tTpWIV4JHHZK1/BxbFRtf/siA2SWTe09caDmVtYYzWEIbBS4zw==",
      "requires": {
        "function-bind": "^1.1.1"
      }
    },
    "has-bigints": {
      "version": "1.0.1",
      "resolved": "https://registry.npmjs.org/has-bigints/-/has-bigints-1.0.1.tgz",
      "integrity": "sha512-LSBS2LjbNBTf6287JEbEzvJgftkF5qFkmCo9hDRpAzKhUOlJ+hx8dd4USs00SgsUNwc4617J9ki5YtEClM2ffA=="
    },
    "has-flag": {
      "version": "3.0.0",
      "resolved": "https://registry.npmjs.org/has-flag/-/has-flag-3.0.0.tgz",
      "integrity": "sha1-tdRU3CGZriJWmfNGfloH87lVuv0="
    },
    "has-symbols": {
      "version": "1.0.2",
      "resolved": "https://registry.npmjs.org/has-symbols/-/has-symbols-1.0.2.tgz",
      "integrity": "sha512-chXa79rL/UC2KlX17jo3vRGz0azaWEx5tGqZg5pO3NUyEJVB17dMruQlzCCOfUvElghKcm5194+BCRvi2Rv/Gw=="
    },
    "hash-base": {
      "version": "3.1.0",
      "resolved": "https://registry.npmjs.org/hash-base/-/hash-base-3.1.0.tgz",
      "integrity": "sha512-1nmYp/rhMDiE7AYkDw+lLwlAzz0AntGIe51F3RfFfEqyQ3feY2eI/NcwC6umIQVOASPMsWJLJScWKSSvzL9IVA==",
      "requires": {
        "inherits": "^2.0.4",
        "readable-stream": "^3.6.0",
        "safe-buffer": "^5.2.0"
      }
    },
    "hash.js": {
      "version": "1.1.7",
      "resolved": "https://registry.npmjs.org/hash.js/-/hash.js-1.1.7.tgz",
      "integrity": "sha512-taOaskGt4z4SOANNseOviYDvjEJinIkRgmp7LbKP2YTTmVxWBl87s/uzK9r+44BclBSp2X7K1hqeNfz9JbBeXA==",
      "requires": {
        "inherits": "^2.0.3",
        "minimalistic-assert": "^1.0.1"
      }
    },
    "he": {
      "version": "1.2.0",
      "resolved": "https://registry.npmjs.org/he/-/he-1.2.0.tgz",
      "integrity": "sha512-F/1DnUGPopORZi0ni+CvrCgHQ5FyEAHRLSApuYWMmrbSwoN2Mn/7k+Gl38gJnR7yyDZk6WLXwiGod1JOWNDKGw=="
    },
    "hmac-drbg": {
      "version": "1.0.1",
      "resolved": "https://registry.npmjs.org/hmac-drbg/-/hmac-drbg-1.0.1.tgz",
      "integrity": "sha1-0nRXAQJabHdabFRXk+1QL8DGSaE=",
      "requires": {
        "hash.js": "^1.0.3",
        "minimalistic-assert": "^1.0.0",
        "minimalistic-crypto-utils": "^1.0.1"
      }
    },
    "hoist-non-react-statics": {
      "version": "3.3.2",
      "resolved": "https://registry.npmjs.org/hoist-non-react-statics/-/hoist-non-react-statics-3.3.2.tgz",
      "integrity": "sha512-/gGivxi8JPKWNm/W0jSmzcMPpfpPLc3dY/6GxhX2hQ9iGj3aDfklV4ET7NjKpSinLpJ5vafa9iiGIEZg10SfBw==",
      "requires": {
        "react-is": "^16.7.0"
      }
    },
    "html-tags": {
      "version": "3.1.0",
      "resolved": "https://registry.npmjs.org/html-tags/-/html-tags-3.1.0.tgz",
      "integrity": "sha512-1qYz89hW3lFDEazhjW0yVAV87lw8lVkrJocr72XmBkMKsoSVJCQx3W8BXsC7hO2qAt8BoVjYjtAcZ9perqGnNg=="
    },
    "http-errors": {
      "version": "1.7.3",
      "resolved": "https://registry.npmjs.org/http-errors/-/http-errors-1.7.3.tgz",
      "integrity": "sha512-ZTTX0MWrsQ2ZAhA1cejAwDLycFsd7I7nVtnkT3Ol0aqodaKW+0CTZDQ1uBv5whptCnc8e8HeRRJxRs0kmm/Qfw==",
      "requires": {
        "depd": "~1.1.2",
        "inherits": "2.0.4",
        "setprototypeof": "1.1.1",
        "statuses": ">= 1.5.0 < 2",
        "toidentifier": "1.0.0"
      }
    },
    "https-browserify": {
      "version": "1.0.0",
      "resolved": "https://registry.npmjs.org/https-browserify/-/https-browserify-1.0.0.tgz",
      "integrity": "sha1-7AbBDgo0wPL68Zn3/X/Hj//QPHM="
    },
    "iconv-lite": {
      "version": "0.6.3",
      "resolved": "https://registry.npmjs.org/iconv-lite/-/iconv-lite-0.6.3.tgz",
      "integrity": "sha512-4fCk79wshMdzMp2rH06qWrJE4iolqLhCUH+OiuIgU++RB0+94NlDL81atO7GX55uUKueo0txHNtvEyI6D7WdMw==",
      "requires": {
        "safer-buffer": ">= 2.1.2 < 3.0.0"
      }
    },
    "ieee754": {
      "version": "1.2.1",
      "resolved": "https://registry.npmjs.org/ieee754/-/ieee754-1.2.1.tgz",
      "integrity": "sha512-dcyqhDvX1C46lXZcVqCpK+FtMRQVdIMN6/Df5js2zouUsqG7I6sFxitIC+7KYK29KdXOLHdu9zL4sFnoVQnqaA=="
    },
    "inflight": {
      "version": "1.0.6",
      "resolved": "https://registry.npmjs.org/inflight/-/inflight-1.0.6.tgz",
      "integrity": "sha1-Sb1jMdfQLQwJvJEKEHW6gWW1bfk=",
      "requires": {
        "once": "^1.3.0",
        "wrappy": "1"
      }
    },
    "inherits": {
      "version": "2.0.4",
      "resolved": "https://registry.npmjs.org/inherits/-/inherits-2.0.4.tgz",
      "integrity": "sha512-k/vGaX4/Yla3WzyMCvTQOXYeIHvqOKtnqBduzTHpzpQZzAskKMhZ2K+EnBiSM9zGSoIFeMpXKxa4dYeZIQqewQ=="
    },
    "is-arguments": {
      "version": "1.1.0",
      "resolved": "https://registry.npmjs.org/is-arguments/-/is-arguments-1.1.0.tgz",
      "integrity": "sha512-1Ij4lOMPl/xB5kBDn7I+b2ttPMKa8szhEIrXDuXQD/oe3HJLTLhqhgGspwgyGd6MOywBUqVvYicF72lkgDnIHg==",
      "requires": {
        "call-bind": "^1.0.0"
      }
    },
    "is-arrayish": {
      "version": "0.3.2",
      "resolved": "https://registry.npmjs.org/is-arrayish/-/is-arrayish-0.3.2.tgz",
      "integrity": "sha512-eVRqCvVlZbuw3GrM63ovNSNAeA1K16kaR/LRY/92w0zxQ5/1YzwblUX652i4Xs9RwAGjW9d9y6X88t8OaAJfWQ=="
    },
    "is-bigint": {
      "version": "1.0.2",
      "resolved": "https://registry.npmjs.org/is-bigint/-/is-bigint-1.0.2.tgz",
      "integrity": "sha512-0JV5+SOCQkIdzjBK9buARcV804Ddu7A0Qet6sHi3FimE9ne6m4BGQZfRn+NZiXbBk4F4XmHfDZIipLj9pX8dSA=="
    },
    "is-binary-path": {
      "version": "2.1.0",
      "resolved": "https://registry.npmjs.org/is-binary-path/-/is-binary-path-2.1.0.tgz",
      "integrity": "sha512-ZMERYes6pDydyuGidse7OsHxtbI7WVeUEozgR/g7rd0xUimYNlvZRE/K2MgZTjWy725IfelLeVcEM97mmtRGXw==",
      "requires": {
        "binary-extensions": "^2.0.0"
      }
    },
    "is-boolean-object": {
      "version": "1.1.1",
      "resolved": "https://registry.npmjs.org/is-boolean-object/-/is-boolean-object-1.1.1.tgz",
      "integrity": "sha512-bXdQWkECBUIAcCkeH1unwJLIpZYaa5VvuygSyS/c2lf719mTKZDU5UdDRlpd01UjADgmW8RfqaP+mRaVPdr/Ng==",
      "requires": {
        "call-bind": "^1.0.2"
      }
    },
    "is-callable": {
      "version": "1.2.3",
      "resolved": "https://registry.npmjs.org/is-callable/-/is-callable-1.2.3.tgz",
      "integrity": "sha512-J1DcMe8UYTBSrKezuIUTUwjXsho29693unXM2YhJUTR2txK/eG47bvNa/wipPFmZFgr/N6f1GA66dv0mEyTIyQ=="
    },
    "is-core-module": {
      "version": "2.4.0",
      "resolved": "https://registry.npmjs.org/is-core-module/-/is-core-module-2.4.0.tgz",
      "integrity": "sha512-6A2fkfq1rfeQZjxrZJGerpLCTHRNEBiSgnu0+obeJpEPZRUooHgsizvzv0ZjJwOz3iWIHdJtVWJ/tmPr3D21/A==",
      "requires": {
        "has": "^1.0.3"
      }
    },
    "is-date-object": {
      "version": "1.0.4",
      "resolved": "https://registry.npmjs.org/is-date-object/-/is-date-object-1.0.4.tgz",
      "integrity": "sha512-/b4ZVsG7Z5XVtIxs/h9W8nvfLgSAyKYdtGWQLbqy6jA1icmgjf8WCoTKgeS4wy5tYaPePouzFMANbnj94c2Z+A=="
    },
    "is-dotfile": {
      "version": "1.0.3",
      "resolved": "https://registry.npmjs.org/is-dotfile/-/is-dotfile-1.0.3.tgz",
      "integrity": "sha1-pqLzL/0t+wT1yiXs0Pa4PPeYoeE="
    },
    "is-extglob": {
      "version": "2.1.1",
      "resolved": "https://registry.npmjs.org/is-extglob/-/is-extglob-2.1.1.tgz",
      "integrity": "sha1-qIwCU1eR8C7TfHahueqXc8gz+MI="
    },
    "is-generator-function": {
      "version": "1.0.9",
      "resolved": "https://registry.npmjs.org/is-generator-function/-/is-generator-function-1.0.9.tgz",
      "integrity": "sha512-ZJ34p1uvIfptHCN7sFTjGibB9/oBg17sHqzDLfuwhvmN/qLVvIQXRQ8licZQ35WJ8KuEQt/etnnzQFI9C9Ue/A=="
    },
    "is-glob": {
      "version": "4.0.1",
      "resolved": "https://registry.npmjs.org/is-glob/-/is-glob-4.0.1.tgz",
      "integrity": "sha512-5G0tKtBTFImOqDnLB2hG6Bp2qcKEFduo4tZu9MT/H6NQv/ghhy30o55ufafxJ/LdH79LLs2Kfrn85TLKyA7BUg==",
      "requires": {
        "is-extglob": "^2.1.1"
      }
    },
    "is-nan": {
      "version": "1.3.2",
      "resolved": "https://registry.npmjs.org/is-nan/-/is-nan-1.3.2.tgz",
      "integrity": "sha512-E+zBKpQ2t6MEo1VsonYmluk9NxGrbzpeeLC2xIViuO2EjU2xsXsBPwTr3Ykv9l08UYEVEdWeRZNouaZqF6RN0w==",
      "requires": {
        "call-bind": "^1.0.0",
        "define-properties": "^1.1.3"
      }
    },
    "is-negative-zero": {
      "version": "2.0.1",
      "resolved": "https://registry.npmjs.org/is-negative-zero/-/is-negative-zero-2.0.1.tgz",
      "integrity": "sha512-2z6JzQvZRa9A2Y7xC6dQQm4FSTSTNWjKIYYTt4246eMTJmIo0Q+ZyOsU66X8lxK1AbB92dFeglPLrhwpeRKO6w=="
    },
    "is-number": {
      "version": "7.0.0",
      "resolved": "https://registry.npmjs.org/is-number/-/is-number-7.0.0.tgz",
      "integrity": "sha512-41Cifkg6e8TylSpdtTpeLVMqvSBEVzTttHvERD741+pnZ8ANv0004MRL43QKPDlK9cGvNp6NZWZUBlbGXYxxng=="
    },
    "is-number-object": {
      "version": "1.0.5",
      "resolved": "https://registry.npmjs.org/is-number-object/-/is-number-object-1.0.5.tgz",
      "integrity": "sha512-RU0lI/n95pMoUKu9v1BZP5MBcZuNSVJkMkAG2dJqC4z2GlkGUNeH68SuHuBKBD/XFe+LHZ+f9BKkLET60Niedw=="
    },
    "is-regex": {
      "version": "1.1.3",
      "resolved": "https://registry.npmjs.org/is-regex/-/is-regex-1.1.3.tgz",
      "integrity": "sha512-qSVXFz28HM7y+IWX6vLCsexdlvzT1PJNFSBuaQLQ5o0IEw8UDYW6/2+eCMVyIsbM8CNLX2a/QWmSpyxYEHY7CQ==",
      "requires": {
        "call-bind": "^1.0.2",
        "has-symbols": "^1.0.2"
      }
    },
    "is-string": {
      "version": "1.0.6",
      "resolved": "https://registry.npmjs.org/is-string/-/is-string-1.0.6.tgz",
      "integrity": "sha512-2gdzbKUuqtQ3lYNrUTQYoClPhm7oQu4UdpSZMp1/DGgkHBT8E2Z1l0yMdb6D4zNAxwDiMv8MdulKROJGNl0Q0w=="
    },
    "is-symbol": {
      "version": "1.0.4",
      "resolved": "https://registry.npmjs.org/is-symbol/-/is-symbol-1.0.4.tgz",
      "integrity": "sha512-C/CPBqKWnvdcxqIARxyOh4v1UUEOCHpgDa0WYgpKDFMszcrPcffg5uhwSgPCLD2WWxmq6isisz87tzT01tuGhg==",
      "requires": {
        "has-symbols": "^1.0.2"
      }
    },
    "is-typed-array": {
      "version": "1.1.5",
      "resolved": "https://registry.npmjs.org/is-typed-array/-/is-typed-array-1.1.5.tgz",
      "integrity": "sha512-S+GRDgJlR3PyEbsX/Fobd9cqpZBuvUS+8asRqYDMLCb2qMzt1oz5m5oxQCxOgUDxiWsOVNi4yaF+/uvdlHlYug==",
      "requires": {
        "available-typed-arrays": "^1.0.2",
        "call-bind": "^1.0.2",
        "es-abstract": "^1.18.0-next.2",
        "foreach": "^2.0.5",
        "has-symbols": "^1.0.1"
      }
    },
    "isarray": {
      "version": "1.0.0",
      "resolved": "https://registry.npmjs.org/isarray/-/isarray-1.0.0.tgz",
      "integrity": "sha1-u5NdSFgsuhaMBoNJV6VKPgcSTxE="
    },
    "jest-worker": {
      "version": "27.0.0-next.5",
      "resolved": "https://registry.npmjs.org/jest-worker/-/jest-worker-27.0.0-next.5.tgz",
      "integrity": "sha512-mk0umAQ5lT+CaOJ+Qp01N6kz48sJG2kr2n1rX0koqKf6FIygQV0qLOdN9SCYID4IVeSigDOcPeGLozdMLYfb5g==",
      "requires": {
        "@types/node": "*",
        "merge-stream": "^2.0.0",
        "supports-color": "^8.0.0"
      },
      "dependencies": {
        "has-flag": {
          "version": "4.0.0",
          "resolved": "https://registry.npmjs.org/has-flag/-/has-flag-4.0.0.tgz",
          "integrity": "sha512-EykJT/Q1KjTWctppgIAgfSO0tKVuZUjhgMr17kqTumMl6Afv3EISleU7qZUzoXDFTAHTDC4NOoG/ZxU3EvlMPQ=="
        },
        "supports-color": {
          "version": "8.1.1",
          "resolved": "https://registry.npmjs.org/supports-color/-/supports-color-8.1.1.tgz",
          "integrity": "sha512-MpUEN2OodtUzxvKQl72cUF7RQ5EiHsGvSsVG0ia9c5RbWGL2CI4C7EpPS8UTBIplnlzZiNuV56w+FuNxy3ty2Q==",
          "requires": {
            "has-flag": "^4.0.0"
          }
        }
      }
    },
    "js-tokens": {
      "version": "4.0.0",
      "resolved": "https://registry.npmjs.org/js-tokens/-/js-tokens-4.0.0.tgz",
      "integrity": "sha512-RdJUflcE3cUzKiMqQgsCu06FPu9UdIJO0beYbPhHN4k6apgJtifcoCtT9bcxOpYBtpD2kCM6Sbzg4CausW/PKQ=="
    },
    "jsesc": {
      "version": "2.5.2",
      "resolved": "https://registry.npmjs.org/jsesc/-/jsesc-2.5.2.tgz",
      "integrity": "sha512-OYu7XEzjkCQ3C5Ps3QIZsQfNpqoJyZZA99wd9aWd05NCtC5pWOkShK2mkL6HXQR6/Cy2lbNdPlZBpuQHXE63gA=="
    },
    "json5": {
      "version": "1.0.1",
      "resolved": "https://registry.npmjs.org/json5/-/json5-1.0.1.tgz",
      "integrity": "sha512-aKS4WQjPenRxiQsC93MNfjx+nbF4PAdYzmd/1JIj8HYzqfbu86beTuNgXDzPknWk0n0uARlyewZo4s++ES36Ow==",
      "requires": {
        "minimist": "^1.2.0"
      }
    },
    "jsonfile": {
      "version": "6.1.0",
      "resolved": "https://registry.npmjs.org/jsonfile/-/jsonfile-6.1.0.tgz",
      "integrity": "sha512-5dgndWOriYSm5cnYaJNhalLNDKOqFwyDB/rr1E9ZsGciGvKPs8R2xYGCacuf3z6K1YKDz182fd+fY3cn3pMqXQ==",
      "requires": {
        "graceful-fs": "^4.1.6",
        "universalify": "^2.0.0"
      }
    },
    "loader-utils": {
      "version": "1.2.3",
      "resolved": "https://registry.npmjs.org/loader-utils/-/loader-utils-1.2.3.tgz",
      "integrity": "sha512-fkpz8ejdnEMG3s37wGL07iSBDg99O9D5yflE9RGNH3hRdx9SOwYfnGYdZOUIZitN8E+E2vkq3MUMYMvPYl5ZZA==",
      "requires": {
        "big.js": "^5.2.2",
        "emojis-list": "^2.0.0",
        "json5": "^1.0.1"
      }
    },
    "locate-path": {
      "version": "5.0.0",
      "resolved": "https://registry.npmjs.org/locate-path/-/locate-path-5.0.0.tgz",
      "integrity": "sha512-t7hw9pI+WvuwNJXwk5zVHpyhIqzg2qTlklJOf0mVxGSbe3Fp2VieZcduNYjaLDoy6p9uGpQEGWG87WpMKlNq8g==",
      "requires": {
        "p-locate": "^4.1.0"
      }
    },
    "lodash": {
      "version": "4.17.21",
      "resolved": "https://registry.npmjs.org/lodash/-/lodash-4.17.21.tgz",
      "integrity": "sha512-v2kDEe57lecTulaDIuNTPy3Ry4gLGJ6Z1O3vE1krgXZNrsQ+LFTGHVxVjcXPs17LhbZVGedAJv8XZ1tvj5FvSg=="
    },
    "lodash.orderby": {
      "version": "4.6.0",
      "resolved": "https://registry.npmjs.org/lodash.orderby/-/lodash.orderby-4.6.0.tgz",
      "integrity": "sha1-5pfwTOXXhSL1TZM4syuBozk+TrM="
    },
    "lodash.sortby": {
      "version": "4.7.0",
      "resolved": "https://registry.npmjs.org/lodash.sortby/-/lodash.sortby-4.7.0.tgz",
      "integrity": "sha1-7dFMgk4sycHgsKG0K7UhBRakJDg="
    },
    "lodash.toarray": {
      "version": "4.4.0",
      "resolved": "https://registry.npmjs.org/lodash.toarray/-/lodash.toarray-4.4.0.tgz",
      "integrity": "sha1-JMS/zWsvuji/0FlNsRedjptlZWE="
    },
    "lodash.topath": {
      "version": "4.5.2",
      "resolved": "https://registry.npmjs.org/lodash.topath/-/lodash.topath-4.5.2.tgz",
      "integrity": "sha1-NhY1Hzu6YZlKCTGYlmC9AyVP0Ak="
    },
    "loose-envify": {
      "version": "1.4.0",
      "resolved": "https://registry.npmjs.org/loose-envify/-/loose-envify-1.4.0.tgz",
      "integrity": "sha512-lyuxPGr/Wfhrlem2CL/UcnUc1zcqKAImBDzukY7Y5F/yQiNdko6+fRLevlw1HgMySw7f611UIY408EtxRSoK3Q==",
      "requires": {
        "js-tokens": "^3.0.0 || ^4.0.0"
      }
    },
    "make-dir": {
      "version": "3.1.0",
      "resolved": "https://registry.npmjs.org/make-dir/-/make-dir-3.1.0.tgz",
      "integrity": "sha512-g3FeP20LNwhALb/6Cz6Dd4F2ngze0jz7tbzrD2wAV+o9FeNHe4rL+yK2md0J/fiSf1sa1ADhXqi5+oVwOM/eGw==",
      "requires": {
        "semver": "^6.0.0"
      }
    },
    "md5.js": {
      "version": "1.3.5",
      "resolved": "https://registry.npmjs.org/md5.js/-/md5.js-1.3.5.tgz",
      "integrity": "sha512-xitP+WxNPcTTOgnTJcrhM0xvdPepipPSf3I8EIpGKeFLjt3PlJLIDG3u8EX53ZIubkb+5U2+3rELYpEhHhzdkg==",
      "requires": {
        "hash-base": "^3.0.0",
        "inherits": "^2.0.1",
        "safe-buffer": "^5.1.2"
      }
    },
    "memoize-one": {
      "version": "5.2.1",
      "resolved": "https://registry.npmjs.org/memoize-one/-/memoize-one-5.2.1.tgz",
      "integrity": "sha512-zYiwtZUcYyXKo/np96AGZAckk+FWWsUdJ3cHGGmld7+AhvcWmQyGCYUh1hc4Q/pkOhb65dQR/pqCyK0cOaHz4Q=="
    },
    "merge-stream": {
      "version": "2.0.0",
      "resolved": "https://registry.npmjs.org/merge-stream/-/merge-stream-2.0.0.tgz",
      "integrity": "sha512-abv/qOcuPfk3URPfDzmZU1LKmuw8kT+0nIHvKrKgFrwifol/doWcdA4ZqsWQ8ENrFKkd67Mfpo/LovbIUsbt3w=="
    },
    "merge2": {
      "version": "1.4.1",
      "resolved": "https://registry.npmjs.org/merge2/-/merge2-1.4.1.tgz",
      "integrity": "sha512-8q7VEgMJW4J8tcfVPy8g09NcQwZdbwFEqhe/WZkoIzjn/3TGDwtOCYtXGxA3O8tPzpczCCDgv+P2P5y00ZJOOg=="
    },
    "micromatch": {
      "version": "4.0.4",
      "resolved": "https://registry.npmjs.org/micromatch/-/micromatch-4.0.4.tgz",
      "integrity": "sha512-pRmzw/XUcwXGpD9aI9q/0XOwLNygjETJ8y0ao0wdqprrzDa4YnxLcz7fQRZr8voh8V10kGhABbNcHVk5wHgWwg==",
      "requires": {
        "braces": "^3.0.1",
        "picomatch": "^2.2.3"
      }
    },
    "miller-rabin": {
      "version": "4.0.1",
      "resolved": "https://registry.npmjs.org/miller-rabin/-/miller-rabin-4.0.1.tgz",
      "integrity": "sha512-115fLhvZVqWwHPbClyntxEVfVDfl9DLLTuJvq3g2O/Oxi8AiNouAHvDSzHS0viUJc+V5vm3eq91Xwqn9dp4jRA==",
      "requires": {
        "bn.js": "^4.0.0",
        "brorand": "^1.0.1"
      },
      "dependencies": {
        "bn.js": {
          "version": "4.12.0",
          "resolved": "https://registry.npmjs.org/bn.js/-/bn.js-4.12.0.tgz",
          "integrity": "sha512-c98Bf3tPniI+scsdk237ku1Dc3ujXQTSgyiPUDEOe7tRkhrqridvh8klBv0HCEso1OLOYcHuCv/cS6DNxKH+ZA=="
        }
      }
    },
    "minimalistic-assert": {
      "version": "1.0.1",
      "resolved": "https://registry.npmjs.org/minimalistic-assert/-/minimalistic-assert-1.0.1.tgz",
      "integrity": "sha512-UtJcAD4yEaGtjPezWuO9wC4nwUnVH/8/Im3yEHQP4b67cXlD/Qr9hdITCU1xDbSEXg2XKNaP8jsReV7vQd00/A=="
    },
    "minimalistic-crypto-utils": {
      "version": "1.0.1",
      "resolved": "https://registry.npmjs.org/minimalistic-crypto-utils/-/minimalistic-crypto-utils-1.0.1.tgz",
      "integrity": "sha1-9sAMHAsIIkblxNmd+4x8CDsrWCo="
    },
    "minimatch": {
      "version": "3.0.4",
      "resolved": "https://registry.npmjs.org/minimatch/-/minimatch-3.0.4.tgz",
      "integrity": "sha512-yJHVQEhyqPLUTgt9B83PXu6W3rx4MvvHvSUvToogpwoGDOUQ+yDrR0HRot+yOCdCO7u4hX3pWft6kWBBcqh0UA==",
      "requires": {
        "brace-expansion": "^1.1.7"
      }
    },
    "minimist": {
      "version": "1.2.5",
      "resolved": "https://registry.npmjs.org/minimist/-/minimist-1.2.5.tgz",
      "integrity": "sha512-FM9nNUYrRBAELZQT3xeZQ7fmMOBg6nWNmJKTcgsJeaLstP/UODVpGsr5OhXhhXg6f+qtJ8uiZ+PUxkDWcgIXLw=="
    },
    "modern-normalize": {
      "version": "1.1.0",
      "resolved": "https://registry.npmjs.org/modern-normalize/-/modern-normalize-1.1.0.tgz",
      "integrity": "sha512-2lMlY1Yc1+CUy0gw4H95uNN7vjbpoED7NNRSBHE25nWfLBdmMzFCsPshlzbxHz+gYMcBEUN8V4pU16prcdPSgA=="
    },
    "ms": {
      "version": "2.0.0",
      "resolved": "https://registry.npmjs.org/ms/-/ms-2.0.0.tgz",
      "integrity": "sha1-VgiurfwAvmwpAd9fmGF4jeDVl8g="
    },
    "nanoid": {
      "version": "3.1.23",
      "resolved": "https://registry.npmjs.org/nanoid/-/nanoid-3.1.23.tgz",
      "integrity": "sha512-FiB0kzdP0FFVGDKlRLEQ1BgDzU87dy5NnzjeW9YZNt+/c3+q82EQDUwniSAUxp/F0gFNI1ZhKU1FqYsMuqZVnw=="
    },
    "native-url": {
      "version": "0.3.4",
      "resolved": "https://registry.npmjs.org/native-url/-/native-url-0.3.4.tgz",
      "integrity": "sha512-6iM8R99ze45ivyH8vybJ7X0yekIcPf5GgLV5K0ENCbmRcaRIDoj37BC8iLEmaaBfqqb8enuZ5p0uhY+lVAbAcA==",
      "requires": {
        "querystring": "^0.2.0"
      }
    },
    "next": {
      "version": "10.2.3",
      "resolved": "https://registry.npmjs.org/next/-/next-10.2.3.tgz",
      "integrity": "sha512-dkM1mIfnORtGyzw/Yme8RdqNxlCMZyi4Lqj56F01/yHbe1ZtOaJ0cyqqRB4RGiPhjGGh0319f8ddjDyO1605Ow==",
      "requires": {
        "@babel/runtime": "7.12.5",
        "@hapi/accept": "5.0.2",
        "@next/env": "10.2.3",
        "@next/polyfill-module": "10.2.3",
        "@next/react-dev-overlay": "10.2.3",
        "@next/react-refresh-utils": "10.2.3",
        "@opentelemetry/api": "0.14.0",
        "assert": "2.0.0",
        "ast-types": "0.13.2",
        "browserify-zlib": "0.2.0",
        "browserslist": "4.16.6",
        "buffer": "5.6.0",
        "caniuse-lite": "^1.0.30001228",
        "chalk": "2.4.2",
        "chokidar": "3.5.1",
        "constants-browserify": "1.0.0",
        "crypto-browserify": "3.12.0",
        "cssnano-simple": "2.0.0",
        "domain-browser": "4.19.0",
        "encoding": "0.1.13",
        "etag": "1.8.1",
        "find-cache-dir": "3.3.1",
        "get-orientation": "1.1.2",
        "https-browserify": "1.0.0",
        "jest-worker": "27.0.0-next.5",
        "native-url": "0.3.4",
        "node-fetch": "2.6.1",
        "node-html-parser": "1.4.9",
        "node-libs-browser": "^2.2.1",
        "os-browserify": "0.3.0",
        "p-limit": "3.1.0",
        "path-browserify": "1.0.1",
        "pnp-webpack-plugin": "1.6.4",
        "postcss": "8.2.13",
        "process": "0.11.10",
        "prop-types": "15.7.2",
        "querystring-es3": "0.2.1",
        "raw-body": "2.4.1",
        "react-is": "16.13.1",
        "react-refresh": "0.8.3",
        "stream-browserify": "3.0.0",
        "stream-http": "3.1.1",
        "string_decoder": "1.3.0",
        "styled-jsx": "3.3.2",
        "timers-browserify": "2.0.12",
        "tty-browserify": "0.0.1",
        "use-subscription": "1.5.1",
        "util": "0.12.3",
        "vm-browserify": "1.1.2",
        "watchpack": "2.1.1"
      },
      "dependencies": {
        "postcss": {
          "version": "8.2.13",
          "resolved": "https://registry.npmjs.org/postcss/-/postcss-8.2.13.tgz",
          "integrity": "sha512-FCE5xLH+hjbzRdpbRb1IMCvPv9yZx2QnDarBEYSN0N0HYk+TcXsEhwdFcFb+SRWOKzKGErhIEbBK2ogyLdTtfQ==",
          "requires": {
            "colorette": "^1.2.2",
            "nanoid": "^3.1.22",
            "source-map": "^0.6.1"
          }
        },
        "source-map": {
          "version": "0.6.1",
          "resolved": "https://registry.npmjs.org/source-map/-/source-map-0.6.1.tgz",
          "integrity": "sha512-UjgapumWlbMhkBgzT7Ykc5YXUT46F0iKu8SGXq0bcwP5dz/h0Plj6enJqjz1Zbq2l5WaqYnrVbwWOWMyF3F47g=="
        }
      }
    },
    "next-redux-wrapper": {
      "version": "7.0.2",
      "resolved": "https://registry.npmjs.org/next-redux-wrapper/-/next-redux-wrapper-7.0.2.tgz",
      "integrity": "sha512-cEAjgA0QZmY4PtvSGgmmqusGzlTSycICdKRKLWnekvPwwjRGTiJO3ey8kpkmlXMJ98KcBFASspiwvR1A1MnHGQ=="
    },
    "node-emoji": {
      "version": "1.10.0",
      "resolved": "https://registry.npmjs.org/node-emoji/-/node-emoji-1.10.0.tgz",
      "integrity": "sha512-Yt3384If5H6BYGVHiHwTL+99OzJKHhgp82S8/dktEK73T26BazdgZ4JZh92xSVtGNJvz9UbXdNAc5hcrXV42vw==",
      "requires": {
        "lodash.toarray": "^4.4.0"
      }
    },
    "node-fetch": {
      "version": "2.6.1",
      "resolved": "https://registry.npmjs.org/node-fetch/-/node-fetch-2.6.1.tgz",
      "integrity": "sha512-V4aYg89jEoVRxRb2fJdAg8FHvI7cEyYdVAh94HH0UIK8oJxUfkjlDQN9RbMx+bEjP7+ggMiFRprSti032Oipxw=="
    },
    "node-html-parser": {
      "version": "1.4.9",
      "resolved": "https://registry.npmjs.org/node-html-parser/-/node-html-parser-1.4.9.tgz",
      "integrity": "sha512-UVcirFD1Bn0O+TSmloHeHqZZCxHjvtIeGdVdGMhyZ8/PWlEiZaZ5iJzR189yKZr8p0FXN58BUeC7RHRkf/KYGw==",
      "requires": {
        "he": "1.2.0"
      }
    },
    "node-libs-browser": {
      "version": "2.2.1",
      "resolved": "https://registry.npmjs.org/node-libs-browser/-/node-libs-browser-2.2.1.tgz",
      "integrity": "sha512-h/zcD8H9kaDZ9ALUWwlBUDo6TKF8a7qBSCSEGfjTVIYeqsioSKaAX+BN7NgiMGp6iSIXZ3PxgCu8KS3b71YK5Q==",
      "requires": {
        "assert": "^1.1.1",
        "browserify-zlib": "^0.2.0",
        "buffer": "^4.3.0",
        "console-browserify": "^1.1.0",
        "constants-browserify": "^1.0.0",
        "crypto-browserify": "^3.11.0",
        "domain-browser": "^1.1.1",
        "events": "^3.0.0",
        "https-browserify": "^1.0.0",
        "os-browserify": "^0.3.0",
        "path-browserify": "0.0.1",
        "process": "^0.11.10",
        "punycode": "^1.2.4",
        "querystring-es3": "^0.2.0",
        "readable-stream": "^2.3.3",
        "stream-browserify": "^2.0.1",
        "stream-http": "^2.7.2",
        "string_decoder": "^1.0.0",
        "timers-browserify": "^2.0.4",
        "tty-browserify": "0.0.0",
        "url": "^0.11.0",
        "util": "^0.11.0",
        "vm-browserify": "^1.0.1"
      },
      "dependencies": {
        "assert": {
          "version": "1.5.0",
          "resolved": "https://registry.npmjs.org/assert/-/assert-1.5.0.tgz",
          "integrity": "sha512-EDsgawzwoun2CZkCgtxJbv392v4nbk9XDD06zI+kQYoBM/3RBWLlEyJARDOmhAAosBjWACEkKL6S+lIZtcAubA==",
          "requires": {
            "object-assign": "^4.1.1",
            "util": "0.10.3"
          },
          "dependencies": {
            "util": {
              "version": "0.10.3",
              "resolved": "https://registry.npmjs.org/util/-/util-0.10.3.tgz",
              "integrity": "sha1-evsa/lCAUkZInj23/g7TeTNqwPk=",
              "requires": {
                "inherits": "2.0.1"
              }
            }
          }
        },
        "buffer": {
          "version": "4.9.2",
          "resolved": "https://registry.npmjs.org/buffer/-/buffer-4.9.2.tgz",
          "integrity": "sha512-xq+q3SRMOxGivLhBNaUdC64hDTQwejJ+H0T/NB1XMtTVEwNTrfFF3gAxiyW0Bu/xWEGhjVKgUcMhCrUy2+uCWg==",
          "requires": {
            "base64-js": "^1.0.2",
            "ieee754": "^1.1.4",
            "isarray": "^1.0.0"
          }
        },
        "domain-browser": {
          "version": "1.2.0",
          "resolved": "https://registry.npmjs.org/domain-browser/-/domain-browser-1.2.0.tgz",
          "integrity": "sha512-jnjyiM6eRyZl2H+W8Q/zLMA481hzi0eszAaBUzIVnmYVDBbnLxVNnfu1HgEBvCbL+71FrxMl3E6lpKH7Ge3OXA=="
        },
        "inherits": {
          "version": "2.0.1",
          "resolved": "https://registry.npmjs.org/inherits/-/inherits-2.0.1.tgz",
          "integrity": "sha1-sX0I0ya0Qj5Wjv9xn5GwscvfafE="
        },
        "path-browserify": {
          "version": "0.0.1",
          "resolved": "https://registry.npmjs.org/path-browserify/-/path-browserify-0.0.1.tgz",
          "integrity": "sha512-BapA40NHICOS+USX9SN4tyhq+A2RrN/Ws5F0Z5aMHDp98Fl86lX8Oti8B7uN93L4Ifv4fHOEA+pQw87gmMO/lQ=="
        },
        "punycode": {
          "version": "1.4.1",
          "resolved": "https://registry.npmjs.org/punycode/-/punycode-1.4.1.tgz",
          "integrity": "sha1-wNWmOycYgArY4esPpSachN1BhF4="
        },
        "readable-stream": {
          "version": "2.3.7",
          "resolved": "https://registry.npmjs.org/readable-stream/-/readable-stream-2.3.7.tgz",
          "integrity": "sha512-Ebho8K4jIbHAxnuxi7o42OrZgF/ZTNcsZj6nRKyUmkhLFq8CHItp/fy6hQZuZmP/n3yZ9VBUbp4zz/mX8hmYPw==",
          "requires": {
            "core-util-is": "~1.0.0",
            "inherits": "~2.0.3",
            "isarray": "~1.0.0",
            "process-nextick-args": "~2.0.0",
            "safe-buffer": "~5.1.1",
            "string_decoder": "~1.1.1",
            "util-deprecate": "~1.0.1"
          },
          "dependencies": {
            "inherits": {
              "version": "2.0.4",
              "resolved": "https://registry.npmjs.org/inherits/-/inherits-2.0.4.tgz",
              "integrity": "sha512-k/vGaX4/Yla3WzyMCvTQOXYeIHvqOKtnqBduzTHpzpQZzAskKMhZ2K+EnBiSM9zGSoIFeMpXKxa4dYeZIQqewQ=="
            },
            "string_decoder": {
              "version": "1.1.1",
              "resolved": "https://registry.npmjs.org/string_decoder/-/string_decoder-1.1.1.tgz",
              "integrity": "sha512-n/ShnvDi6FHbbVfviro+WojiFzv+s8MPMHBczVePfUpDJLwoLT0ht1l4YwBCbi8pJAveEEdnkHyPyTP/mzRfwg==",
              "requires": {
                "safe-buffer": "~5.1.0"
              }
            }
          }
        },
        "safe-buffer": {
          "version": "5.1.2",
          "resolved": "https://registry.npmjs.org/safe-buffer/-/safe-buffer-5.1.2.tgz",
          "integrity": "sha512-Gd2UZBJDkXlY7GbJxfsE8/nvKkUEU1G38c1siN6QP6a9PT9MmHB8GnpscSmMJSoF8LOIrt8ud/wPtojys4G6+g=="
        },
        "stream-browserify": {
          "version": "2.0.2",
          "resolved": "https://registry.npmjs.org/stream-browserify/-/stream-browserify-2.0.2.tgz",
          "integrity": "sha512-nX6hmklHs/gr2FuxYDltq8fJA1GDlxKQCz8O/IM4atRqBH8OORmBNgfvW5gG10GT/qQ9u0CzIvr2X5Pkt6ntqg==",
          "requires": {
            "inherits": "~2.0.1",
            "readable-stream": "^2.0.2"
          }
        },
        "stream-http": {
          "version": "2.8.3",
          "resolved": "https://registry.npmjs.org/stream-http/-/stream-http-2.8.3.tgz",
          "integrity": "sha512-+TSkfINHDo4J+ZobQLWiMouQYB+UVYFttRA94FpEzzJ7ZdqcL4uUUQ7WkdkI4DSozGmgBUE/a47L+38PenXhUw==",
          "requires": {
            "builtin-status-codes": "^3.0.0",
            "inherits": "^2.0.1",
            "readable-stream": "^2.3.6",
            "to-arraybuffer": "^1.0.0",
            "xtend": "^4.0.0"
          }
        },
        "tty-browserify": {
          "version": "0.0.0",
          "resolved": "https://registry.npmjs.org/tty-browserify/-/tty-browserify-0.0.0.tgz",
          "integrity": "sha1-oVe6QC2iTpv5V/mqadUk7tQpAaY="
        },
        "util": {
          "version": "0.11.1",
          "resolved": "https://registry.npmjs.org/util/-/util-0.11.1.tgz",
          "integrity": "sha512-HShAsny+zS2TZfaXxD9tYj4HQGlBezXZMZuM/S5PKLLoZkShZiGk9o5CzukI1LVHZvjdvZ2Sj1aW/Ndn2NB/HQ==",
          "requires": {
            "inherits": "2.0.3"
          },
          "dependencies": {
            "inherits": {
              "version": "2.0.3",
              "resolved": "https://registry.npmjs.org/inherits/-/inherits-2.0.3.tgz",
              "integrity": "sha1-Yzwsg+PaQqUC9SRmAiSA9CCCYd4="
            }
          }
        }
      }
    },
    "node-releases": {
      "version": "1.1.72",
      "resolved": "https://registry.npmjs.org/node-releases/-/node-releases-1.1.72.tgz",
      "integrity": "sha512-LLUo+PpH3dU6XizX3iVoubUNheF/owjXCZZ5yACDxNnPtgFuludV1ZL3ayK1kVep42Rmm0+R9/Y60NQbZ2bifw=="
    },
    "normalize-path": {
      "version": "3.0.0",
      "resolved": "https://registry.npmjs.org/normalize-path/-/normalize-path-3.0.0.tgz",
      "integrity": "sha512-6eZs5Ls3WtCisHWp9S2GUy8dqkpGi4BVSz3GaqiE6ezub0512ESztXUwUB6C6IKbQkY2Pnb/mD4WYojCRwcwLA=="
    },
    "normalize-range": {
      "version": "0.1.2",
      "resolved": "https://registry.npmjs.org/normalize-range/-/normalize-range-0.1.2.tgz",
      "integrity": "sha1-LRDAa9/TEuqXd2laTShDlFa3WUI="
    },
    "object-assign": {
      "version": "4.1.1",
      "resolved": "https://registry.npmjs.org/object-assign/-/object-assign-4.1.1.tgz",
      "integrity": "sha1-IQmtx5ZYh8/AXLvUQsrIv7s2CGM="
    },
    "object-hash": {
      "version": "2.2.0",
      "resolved": "https://registry.npmjs.org/object-hash/-/object-hash-2.2.0.tgz",
      "integrity": "sha512-gScRMn0bS5fH+IuwyIFgnh9zBdo4DV+6GhygmWM9HyNJSgS0hScp1f5vjtm7oIIOiT9trXrShAkLFSc2IqKNgw=="
    },
    "object-inspect": {
      "version": "1.10.3",
      "resolved": "https://registry.npmjs.org/object-inspect/-/object-inspect-1.10.3.tgz",
      "integrity": "sha512-e5mCJlSH7poANfC8z8S9s9S2IN5/4Zb3aZ33f5s8YqoazCFzNLloLU8r5VCG+G7WoqLvAAZoVMcy3tp/3X0Plw=="
    },
    "object-is": {
      "version": "1.1.5",
      "resolved": "https://registry.npmjs.org/object-is/-/object-is-1.1.5.tgz",
      "integrity": "sha512-3cyDsyHgtmi7I7DfSSI2LDp6SK2lwvtbg0p0R1e0RvTqF5ceGx+K2dfSjm1bKDMVCFEDAQvy+o8c6a7VujOddw==",
      "requires": {
        "call-bind": "^1.0.2",
        "define-properties": "^1.1.3"
      }
    },
    "object-keys": {
      "version": "1.1.1",
      "resolved": "https://registry.npmjs.org/object-keys/-/object-keys-1.1.1.tgz",
      "integrity": "sha512-NuAESUOUMrlIXOfHKzD6bpPu3tYt3xvjNdRIQ+FeT0lNb4K8WR70CaDxhuNguS2XG+GjkyMwOzsN5ZktImfhLA=="
    },
    "object.assign": {
      "version": "4.1.2",
      "resolved": "https://registry.npmjs.org/object.assign/-/object.assign-4.1.2.tgz",
      "integrity": "sha512-ixT2L5THXsApyiUPYKmW+2EHpXXe5Ii3M+f4e+aJFAHao5amFRW6J0OO6c/LU8Be47utCx2GL89hxGB6XSmKuQ==",
      "requires": {
        "call-bind": "^1.0.0",
        "define-properties": "^1.1.3",
        "has-symbols": "^1.0.1",
        "object-keys": "^1.1.1"
      }
    },
    "once": {
      "version": "1.4.0",
      "resolved": "https://registry.npmjs.org/once/-/once-1.4.0.tgz",
      "integrity": "sha1-WDsap3WWHUsROsF9nFC6753Xa9E=",
      "requires": {
        "wrappy": "1"
      }
    },
    "os-browserify": {
      "version": "0.3.0",
      "resolved": "https://registry.npmjs.org/os-browserify/-/os-browserify-0.3.0.tgz",
      "integrity": "sha1-hUNzx/XCMVkU/Jv8a9gjj92h7Cc="
    },
    "p-limit": {
      "version": "3.1.0",
      "resolved": "https://registry.npmjs.org/p-limit/-/p-limit-3.1.0.tgz",
      "integrity": "sha512-TYOanM3wGwNGsZN2cVTYPArw454xnXj5qmWF1bEoAc4+cU/ol7GVh7odevjp1FNHduHc3KZMcFduxU5Xc6uJRQ==",
      "requires": {
        "yocto-queue": "^0.1.0"
      }
    },
    "p-locate": {
      "version": "4.1.0",
      "resolved": "https://registry.npmjs.org/p-locate/-/p-locate-4.1.0.tgz",
      "integrity": "sha512-R79ZZ/0wAxKGu3oYMlz8jy/kbhsNrS7SKZ7PxEHBgJ5+F2mtFW2fK2cOtBh1cHYkQsbzFV7I+EoRKe6Yt0oK7A==",
      "requires": {
        "p-limit": "^2.2.0"
      },
      "dependencies": {
        "p-limit": {
          "version": "2.3.0",
          "resolved": "https://registry.npmjs.org/p-limit/-/p-limit-2.3.0.tgz",
          "integrity": "sha512-//88mFWSJx8lxCzwdAABTJL2MyWB12+eIY7MDL2SqLmAkeKU9qxRvWuSyTjm3FUmpBEMuFfckAIqEaVGUDxb6w==",
          "requires": {
            "p-try": "^2.0.0"
          }
        }
      }
    },
    "p-try": {
      "version": "2.2.0",
      "resolved": "https://registry.npmjs.org/p-try/-/p-try-2.2.0.tgz",
      "integrity": "sha512-R4nPAVTAU0B9D35/Gk3uJf/7XYbQcyohSKdvAxIRSNghFl4e71hVoGnBNQz9cWaXxO2I10KTC+3jMdvvoKw6dQ=="
    },
    "pako": {
      "version": "1.0.11",
      "resolved": "https://registry.npmjs.org/pako/-/pako-1.0.11.tgz",
      "integrity": "sha512-4hLB8Py4zZce5s4yd9XzopqwVv/yGNhV1Bl8NTmCq1763HeK2+EwVTv+leGeL13Dnh2wfbqowVPXCIO0z4taYw=="
    },
    "parse-asn1": {
      "version": "5.1.6",
      "resolved": "https://registry.npmjs.org/parse-asn1/-/parse-asn1-5.1.6.tgz",
      "integrity": "sha512-RnZRo1EPU6JBnra2vGHj0yhp6ebyjBZpmUCLHWiFhxlzvBCCpAuZ7elsBp1PVAbQN0/04VD/19rfzlBSwLstMw==",
      "requires": {
        "asn1.js": "^5.2.0",
        "browserify-aes": "^1.0.0",
        "evp_bytestokey": "^1.0.0",
        "pbkdf2": "^3.0.3",
        "safe-buffer": "^5.1.1"
      }
    },
    "parse-glob": {
      "version": "3.0.4",
      "resolved": "https://registry.npmjs.org/parse-glob/-/parse-glob-3.0.4.tgz",
      "integrity": "sha1-ssN2z7EfNVE7rdFz7wu246OIORw=",
      "requires": {
        "glob-base": "^0.3.0",
        "is-dotfile": "^1.0.0",
        "is-extglob": "^1.0.0",
        "is-glob": "^2.0.0"
      },
      "dependencies": {
        "is-extglob": {
          "version": "1.0.0",
          "resolved": "https://registry.npmjs.org/is-extglob/-/is-extglob-1.0.0.tgz",
          "integrity": "sha1-rEaBd8SUNAWgkvyPKXYMb/xiBsA="
        },
        "is-glob": {
          "version": "2.0.1",
          "resolved": "https://registry.npmjs.org/is-glob/-/is-glob-2.0.1.tgz",
          "integrity": "sha1-0Jb5JqPe1WAPP9/ZEZjLCIjC2GM=",
          "requires": {
            "is-extglob": "^1.0.0"
          }
        }
      }
    },
    "path-browserify": {
      "version": "1.0.1",
      "resolved": "https://registry.npmjs.org/path-browserify/-/path-browserify-1.0.1.tgz",
      "integrity": "sha512-b7uo2UCUOYZcnF/3ID0lulOJi/bafxa1xPe7ZPsammBSpjSWQkjNxlt635YGS2MiR9GjvuXCtz2emr3jbsz98g=="
    },
    "path-exists": {
      "version": "4.0.0",
      "resolved": "https://registry.npmjs.org/path-exists/-/path-exists-4.0.0.tgz",
      "integrity": "sha512-ak9Qy5Q7jYb2Wwcey5Fpvg2KoAc/ZIhLSLOSBmRmygPsGwkVVt0fZa0qrtMz+m6tJTAHfZQ8FnmB4MG4LWy7/w=="
    },
    "path-is-absolute": {
      "version": "1.0.1",
      "resolved": "https://registry.npmjs.org/path-is-absolute/-/path-is-absolute-1.0.1.tgz",
      "integrity": "sha1-F0uSaHNVNP+8es5r9TpanhtcX18="
    },
    "path-parse": {
      "version": "1.0.7",
      "resolved": "https://registry.npmjs.org/path-parse/-/path-parse-1.0.7.tgz",
      "integrity": "sha512-LDJzPVEEEPR+y48z93A0Ed0yXb8pAByGWo/k5YYdYgpY2/2EsOsksJrq7lOHxryrVOn1ejG6oAp8ahvOIQD8sw=="
    },
    "pbkdf2": {
      "version": "3.1.2",
      "resolved": "https://registry.npmjs.org/pbkdf2/-/pbkdf2-3.1.2.tgz",
      "integrity": "sha512-iuh7L6jA7JEGu2WxDwtQP1ddOpaJNC4KlDEFfdQajSGgGPNi4OyDc2R7QnbY2bR9QjBVGwgvTdNJZoE7RaxUMA==",
      "requires": {
        "create-hash": "^1.1.2",
        "create-hmac": "^1.1.4",
        "ripemd160": "^2.0.1",
        "safe-buffer": "^5.0.1",
        "sha.js": "^2.4.8"
      }
    },
    "picomatch": {
      "version": "2.3.0",
      "resolved": "https://registry.npmjs.org/picomatch/-/picomatch-2.3.0.tgz",
      "integrity": "sha512-lY1Q/PiJGC2zOv/z391WOTD+Z02bCgsFfvxoXXf6h7kv9o+WmsmzYqrAwY63sNgOxE4xEdq0WyUnXfKeBrSvYw=="
    },
    "pkg-dir": {
      "version": "4.2.0",
      "resolved": "https://registry.npmjs.org/pkg-dir/-/pkg-dir-4.2.0.tgz",
      "integrity": "sha512-HRDzbaKjC+AOWVXxAU/x54COGeIv9eb+6CkDSQoNTt4XyWoIJvuPsXizxu/Fr23EiekbtZwmh1IcIG/l/a10GQ==",
      "requires": {
        "find-up": "^4.0.0"
      }
    },
    "platform": {
      "version": "1.3.6",
      "resolved": "https://registry.npmjs.org/platform/-/platform-1.3.6.tgz",
      "integrity": "sha512-fnWVljUchTro6RiCFvCXBbNhJc2NijN7oIQxbwsyL0buWJPG85v81ehlHI9fXrJsMNgTofEoWIQeClKpgxFLrg=="
    },
    "pnp-webpack-plugin": {
      "version": "1.6.4",
      "resolved": "https://registry.npmjs.org/pnp-webpack-plugin/-/pnp-webpack-plugin-1.6.4.tgz",
      "integrity": "sha512-7Wjy+9E3WwLOEL30D+m8TSTF7qJJUJLONBnwQp0518siuMxUQUbgZwssaFX+QKlZkjHZcw/IpZCt/H0srrntSg==",
      "requires": {
        "ts-pnp": "^1.1.6"
      }
    },
    "postcss": {
      "version": "8.3.0",
      "resolved": "https://registry.npmjs.org/postcss/-/postcss-8.3.0.tgz",
      "integrity": "sha512-+ogXpdAjWGa+fdYY5BQ96V/6tAo+TdSSIMP5huJBIygdWwKtVoB5JWZ7yUd4xZ8r+8Kvvx4nyg/PQ071H4UtcQ==",
      "requires": {
        "colorette": "^1.2.2",
        "nanoid": "^3.1.23",
        "source-map-js": "^0.6.2"
      }
    },
    "postcss-functions": {
      "version": "3.0.0",
      "resolved": "https://registry.npmjs.org/postcss-functions/-/postcss-functions-3.0.0.tgz",
      "integrity": "sha1-DpTQFERwCkgd4g3k1V+yZAVkJQ4=",
      "requires": {
        "glob": "^7.1.2",
        "object-assign": "^4.1.1",
        "postcss": "^6.0.9",
        "postcss-value-parser": "^3.3.0"
      },
      "dependencies": {
        "postcss": {
          "version": "6.0.23",
          "resolved": "https://registry.npmjs.org/postcss/-/postcss-6.0.23.tgz",
          "integrity": "sha512-soOk1h6J3VMTZtVeVpv15/Hpdl2cBLX3CAw4TAbkpTJiNPk9YP/zWcD1ND+xEtvyuuvKzbxliTOIyvkSeSJ6ag==",
          "requires": {
            "chalk": "^2.4.1",
            "source-map": "^0.6.1",
            "supports-color": "^5.4.0"
          }
        },
        "postcss-value-parser": {
          "version": "3.3.1",
          "resolved": "https://registry.npmjs.org/postcss-value-parser/-/postcss-value-parser-3.3.1.tgz",
          "integrity": "sha512-pISE66AbVkp4fDQ7VHBwRNXzAAKJjw4Vw7nWI/+Q3vuly7SNfgYXvm6i5IgFylHGK5sP/xHAbB7N49OS4gWNyQ=="
        },
        "source-map": {
          "version": "0.6.1",
          "resolved": "https://registry.npmjs.org/source-map/-/source-map-0.6.1.tgz",
          "integrity": "sha512-UjgapumWlbMhkBgzT7Ykc5YXUT46F0iKu8SGXq0bcwP5dz/h0Plj6enJqjz1Zbq2l5WaqYnrVbwWOWMyF3F47g=="
        }
      }
    },
    "postcss-js": {
      "version": "3.0.3",
      "resolved": "https://registry.npmjs.org/postcss-js/-/postcss-js-3.0.3.tgz",
      "integrity": "sha512-gWnoWQXKFw65Hk/mi2+WTQTHdPD5UJdDXZmX073EY/B3BWnYjO4F4t0VneTCnCGQ5E5GsCdMkzPaTXwl3r5dJw==",
      "requires": {
        "camelcase-css": "^2.0.1",
        "postcss": "^8.1.6"
      }
    },
    "postcss-nested": {
      "version": "5.0.5",
      "resolved": "https://registry.npmjs.org/postcss-nested/-/postcss-nested-5.0.5.tgz",
      "integrity": "sha512-GSRXYz5bccobpTzLQZXOnSOfKl6TwVr5CyAQJUPub4nuRJSOECK5AqurxVgmtxP48p0Kc/ndY/YyS1yqldX0Ew==",
      "requires": {
        "postcss-selector-parser": "^6.0.4"
      }
    },
    "postcss-selector-parser": {
      "version": "6.0.6",
      "resolved": "https://registry.npmjs.org/postcss-selector-parser/-/postcss-selector-parser-6.0.6.tgz",
      "integrity": "sha512-9LXrvaaX3+mcv5xkg5kFwqSzSH1JIObIx51PrndZwlmznwXRfxMddDvo9gve3gVR8ZTKgoFDdWkbRFmEhT4PMg==",
      "requires": {
        "cssesc": "^3.0.0",
        "util-deprecate": "^1.0.2"
      }
    },
    "postcss-value-parser": {
      "version": "4.1.0",
      "resolved": "https://registry.npmjs.org/postcss-value-parser/-/postcss-value-parser-4.1.0.tgz",
      "integrity": "sha512-97DXOFbQJhk71ne5/Mt6cOu6yxsSfM0QGQyl0L25Gca4yGWEGJaig7l7gbCX623VqTBNGLRLaVUCnNkcedlRSQ=="
    },
    "pretty-hrtime": {
      "version": "1.0.3",
      "resolved": "https://registry.npmjs.org/pretty-hrtime/-/pretty-hrtime-1.0.3.tgz",
      "integrity": "sha1-t+PqQkNaTJsnWdmeDyAesZWALuE="
    },
    "process": {
      "version": "0.11.10",
      "resolved": "https://registry.npmjs.org/process/-/process-0.11.10.tgz",
      "integrity": "sha1-czIwDoQBYb2j5podHZGn1LwW8YI="
    },
    "process-nextick-args": {
      "version": "2.0.1",
      "resolved": "https://registry.npmjs.org/process-nextick-args/-/process-nextick-args-2.0.1.tgz",
      "integrity": "sha512-3ouUOpQhtgrbOa17J7+uxOTpITYWaGP7/AhoR3+A+/1e9skrzelGi/dXzEYyvbxubEF6Wn2ypscTKiKJFFn1ag=="
    },
    "prop-types": {
      "version": "15.7.2",
      "resolved": "https://registry.npmjs.org/prop-types/-/prop-types-15.7.2.tgz",
      "integrity": "sha512-8QQikdH7//R2vurIJSutZ1smHYTcLpRWEOlHnzcWHmBYrOGUysKwSsrC89BCiFj3CbrfJ/nXFdJepOVrY1GCHQ==",
      "requires": {
        "loose-envify": "^1.4.0",
        "object-assign": "^4.1.1",
        "react-is": "^16.8.1"
      }
    },
    "public-encrypt": {
      "version": "4.0.3",
      "resolved": "https://registry.npmjs.org/public-encrypt/-/public-encrypt-4.0.3.tgz",
      "integrity": "sha512-zVpa8oKZSz5bTMTFClc1fQOnyyEzpl5ozpi1B5YcvBrdohMjH2rfsBtyXcuNuwjsDIXmBYlF2N5FlJYhR29t8Q==",
      "requires": {
        "bn.js": "^4.1.0",
        "browserify-rsa": "^4.0.0",
        "create-hash": "^1.1.0",
        "parse-asn1": "^5.0.0",
        "randombytes": "^2.0.1",
        "safe-buffer": "^5.1.2"
      },
      "dependencies": {
        "bn.js": {
          "version": "4.12.0",
          "resolved": "https://registry.npmjs.org/bn.js/-/bn.js-4.12.0.tgz",
          "integrity": "sha512-c98Bf3tPniI+scsdk237ku1Dc3ujXQTSgyiPUDEOe7tRkhrqridvh8klBv0HCEso1OLOYcHuCv/cS6DNxKH+ZA=="
        }
      }
    },
    "punycode": {
      "version": "2.1.1",
      "resolved": "https://registry.npmjs.org/punycode/-/punycode-2.1.1.tgz",
      "integrity": "sha512-XRsRjdf+j5ml+y/6GKHPZbrF/8p2Yga0JPtdqTIY2Xe5ohJPD9saDJJLPvp9+NSBprVvevdXZybnj2cv8OEd0A=="
    },
    "purgecss": {
      "version": "3.1.3",
      "resolved": "https://registry.npmjs.org/purgecss/-/purgecss-3.1.3.tgz",
      "integrity": "sha512-hRSLN9mguJ2lzlIQtW4qmPS2kh6oMnA9RxdIYK8sz18QYqd6ePp4GNDl18oWHA1f2v2NEQIh51CO8s/E3YGckQ==",
      "requires": {
        "commander": "^6.0.0",
        "glob": "^7.0.0",
        "postcss": "^8.2.1",
        "postcss-selector-parser": "^6.0.2"
      }
    },
    "querystring": {
      "version": "0.2.1",
      "resolved": "https://registry.npmjs.org/querystring/-/querystring-0.2.1.tgz",
      "integrity": "sha512-wkvS7mL/JMugcup3/rMitHmd9ecIGd2lhFhK9N3UUQ450h66d1r3Y9nvXzQAW1Lq+wyx61k/1pfKS5KuKiyEbg=="
    },
    "querystring-es3": {
      "version": "0.2.1",
      "resolved": "https://registry.npmjs.org/querystring-es3/-/querystring-es3-0.2.1.tgz",
      "integrity": "sha1-nsYfeQSYdXB9aUFFlv2Qek1xHnM="
    },
    "queue-microtask": {
      "version": "1.2.3",
      "resolved": "https://registry.npmjs.org/queue-microtask/-/queue-microtask-1.2.3.tgz",
      "integrity": "sha512-NuaNSa6flKT5JaSYQzJok04JzTL1CA6aGhv5rfLW3PgqA+M2ChpZQnAC8h8i4ZFkBS8X5RqkDBHA7r4hej3K9A=="
    },
    "quick-lru": {
      "version": "5.1.1",
      "resolved": "https://registry.npmjs.org/quick-lru/-/quick-lru-5.1.1.tgz",
      "integrity": "sha512-WuyALRjWPDGtt/wzJiadO5AXY+8hZ80hVpe6MyivgraREW751X3SbhRvG3eLKOYN+8VEvqLcf3wdnt44Z4S4SA=="
    },
    "randombytes": {
      "version": "2.1.0",
      "resolved": "https://registry.npmjs.org/randombytes/-/randombytes-2.1.0.tgz",
      "integrity": "sha512-vYl3iOX+4CKUWuxGi9Ukhie6fsqXqS9FE2Zaic4tNFD2N2QQaXOMFbuKK4QmDHC0JO6B1Zp41J0LpT0oR68amQ==",
      "requires": {
        "safe-buffer": "^5.1.0"
      }
    },
    "randomfill": {
      "version": "1.0.4",
      "resolved": "https://registry.npmjs.org/randomfill/-/randomfill-1.0.4.tgz",
      "integrity": "sha512-87lcbR8+MhcWcUiQ+9e+Rwx8MyR2P7qnt15ynUlbm3TU/fjbgz4GsvfSUDTemtCCtVCqb4ZcEFlyPNTh9bBTLw==",
      "requires": {
        "randombytes": "^2.0.5",
        "safe-buffer": "^5.1.0"
      }
    },
    "raw-body": {
      "version": "2.4.1",
      "resolved": "https://registry.npmjs.org/raw-body/-/raw-body-2.4.1.tgz",
      "integrity": "sha512-9WmIKF6mkvA0SLmA2Knm9+qj89e+j1zqgyn8aXGd7+nAduPoqgI9lO57SAZNn/Byzo5P7JhXTyg9PzaJbH73bA==",
      "requires": {
        "bytes": "3.1.0",
        "http-errors": "1.7.3",
        "iconv-lite": "0.4.24",
        "unpipe": "1.0.0"
      },
      "dependencies": {
        "iconv-lite": {
          "version": "0.4.24",
          "resolved": "https://registry.npmjs.org/iconv-lite/-/iconv-lite-0.4.24.tgz",
          "integrity": "sha512-v3MXnZAcvnywkTUEZomIActle7RXXeedOR31wwl7VlyoXO4Qi9arvSenNQWne1TcRwhCL1HwLI21bEqdpj8/rA==",
          "requires": {
            "safer-buffer": ">= 2.1.2 < 3"
          }
        }
      }
    },
    "react": {
      "version": "17.0.2",
      "resolved": "https://registry.npmjs.org/react/-/react-17.0.2.tgz",
      "integrity": "sha512-gnhPt75i/dq/z3/6q/0asP78D0u592D5L1pd7M8P+dck6Fu/jJeL6iVVK23fptSUZj8Vjf++7wXA8UNclGQcbA==",
      "requires": {
        "loose-envify": "^1.1.0",
        "object-assign": "^4.1.1"
      }
    },
    "react-data-table-component": {
      "version": "6.11.8",
      "resolved": "https://registry.npmjs.org/react-data-table-component/-/react-data-table-component-6.11.8.tgz",
      "integrity": "sha512-ukKJKaKNDU5+jEEZFo16+4zwQPRvw1Z13S7FOj4dr73JWRf/lKkE108jciK2tj1JPMub3qXG2h0zXDn5y2WUfQ==",
      "requires": {
        "deepmerge": "^4.2.2",
        "lodash.orderby": "^4.6.0",
        "shortid": "^2.2.16"
      }
    },
    "react-dom": {
      "version": "17.0.2",
      "resolved": "https://registry.npmjs.org/react-dom/-/react-dom-17.0.2.tgz",
      "integrity": "sha512-s4h96KtLDUQlsENhMn1ar8t2bEa+q/YAtj8pPPdIjPDGBDIVNsrD9aXNWqspUe6AzKCIG0C1HZZLqLV7qpOBGA==",
      "requires": {
        "loose-envify": "^1.1.0",
        "object-assign": "^4.1.1",
        "scheduler": "^0.20.2"
      }
    },
    "react-google-login": {
      "version": "5.2.2",
      "resolved": "https://registry.npmjs.org/react-google-login/-/react-google-login-5.2.2.tgz",
      "integrity": "sha512-JUngfvaSMcOuV0lFff7+SzJ2qviuNMQdqlsDJkUM145xkGPVIfqWXq9Ui+2Dr6jdJWH5KYdynz9+4CzKjI5u6g==",
      "requires": {
        "@types/react": "*",
        "prop-types": "^15.6.0"
      }
    },
    "react-input-autosize": {
      "version": "3.0.0",
      "resolved": "https://registry.npmjs.org/react-input-autosize/-/react-input-autosize-3.0.0.tgz",
      "integrity": "sha512-nL9uS7jEs/zu8sqwFE5MAPx6pPkNAriACQ2rGLlqmKr2sPGtN7TXTyDdQt4lbNXVx7Uzadb40x8qotIuru6Rhg==",
      "requires": {
        "prop-types": "^15.5.8"
      }
    },
    "react-is": {
      "version": "16.13.1",
      "resolved": "https://registry.npmjs.org/react-is/-/react-is-16.13.1.tgz",
      "integrity": "sha512-24e6ynE2H+OKt4kqsOvNd8kBpV65zoxbA4BVsEOB3ARVWQki/DHzaUoC5KuON/BiccDaCCTZBuOcfZs70kR8bQ=="
    },
    "react-redux": {
      "version": "7.2.4",
      "resolved": "https://registry.npmjs.org/react-redux/-/react-redux-7.2.4.tgz",
      "integrity": "sha512-hOQ5eOSkEJEXdpIKbnRyl04LhaWabkDPV+Ix97wqQX3T3d2NQ8DUblNXXtNMavc7DpswyQM6xfaN4HQDKNY2JA==",
      "requires": {
        "@babel/runtime": "^7.12.1",
        "@types/react-redux": "^7.1.16",
        "hoist-non-react-statics": "^3.3.2",
        "loose-envify": "^1.4.0",
        "prop-types": "^15.7.2",
        "react-is": "^16.13.1"
      }
    },
    "react-refresh": {
      "version": "0.8.3",
      "resolved": "https://registry.npmjs.org/react-refresh/-/react-refresh-0.8.3.tgz",
      "integrity": "sha512-X8jZHc7nCMjaCqoU+V2I0cOhNW+QMBwSUkeXnTi8IPe6zaRWfn60ZzvFDZqWPfmSJfjub7dDW1SP0jaHWLu/hg=="
    },
    "react-responsive-modal": {
      "version": "6.1.0",
      "resolved": "https://registry.npmjs.org/react-responsive-modal/-/react-responsive-modal-6.1.0.tgz",
      "integrity": "sha512-A0HUi0VCkLucfKblljLytnPXJ0FTnEOwYh/Yg3HSU0pT6Uevkc5bjDc+ai7RTZ6ENnXS+rR55i62tWpsW7B5EQ==",
      "requires": {
        "@bedrock-layout/use-forwarded-ref": "^1.1.4",
        "body-scroll-lock": "^3.1.5",
        "classnames": "^2.2.6"
      }
    },
    "react-select": {
      "version": "4.3.1",
      "resolved": "https://registry.npmjs.org/react-select/-/react-select-4.3.1.tgz",
      "integrity": "sha512-HBBd0dYwkF5aZk1zP81Wx5UsLIIT2lSvAY2JiJo199LjoLHoivjn9//KsmvQMEFGNhe58xyuOITjfxKCcGc62Q==",
      "requires": {
        "@babel/runtime": "^7.12.0",
        "@emotion/cache": "^11.4.0",
        "@emotion/react": "^11.1.1",
        "memoize-one": "^5.0.0",
        "prop-types": "^15.6.0",
        "react-input-autosize": "^3.0.0",
        "react-transition-group": "^4.3.0"
      }
    },
    "react-spinners": {
      "version": "0.11.0",
      "resolved": "https://registry.npmjs.org/react-spinners/-/react-spinners-0.11.0.tgz",
      "integrity": "sha512-rDZc0ABWn/M1OryboGsWVmIPg8uYWl0L35jPUhr40+Yg+syVPjeHwvnB7XWaRpaKus3M0cG9BiJA+ZB0dAwWyw==",
      "requires": {
        "@emotion/react": "^11.1.4"
      }
    },
    "react-toastify": {
      "version": "8.0.2",
      "resolved": "https://registry.npmjs.org/react-toastify/-/react-toastify-8.0.2.tgz",
      "integrity": "sha512-0Nud2d0VD4LIevgkB4L8NYoQ5plTpfqgj2CRVxs58SGA/TTO+2Ojz4C1bLUdGUWsw0zuWqd4GJqxNuMIv0cXMw==",
      "requires": {
        "clsx": "^1.1.1"
      }
    },
    "react-transition-group": {
      "version": "4.4.2",
      "resolved": "https://registry.npmjs.org/react-transition-group/-/react-transition-group-4.4.2.tgz",
      "integrity": "sha512-/RNYfRAMlZwDSr6z4zNKV6xu53/e2BuaBbGhbyYIXTrmgu/bGHzmqOs7mJSJBHy9Ud+ApHx3QjrkKSp1pxvlFg==",
      "requires": {
        "@babel/runtime": "^7.5.5",
        "dom-helpers": "^5.0.1",
        "loose-envify": "^1.4.0",
        "prop-types": "^15.6.2"
      }
    },
    "readable-stream": {
      "version": "3.6.0",
      "resolved": "https://registry.npmjs.org/readable-stream/-/readable-stream-3.6.0.tgz",
      "integrity": "sha512-BViHy7LKeTz4oNnkcLJ+lVSL6vpiFeX6/d3oSH8zCW7UxP2onchk+vTGB143xuFjHS3deTgkKoXXymXqymiIdA==",
      "requires": {
        "inherits": "^2.0.3",
        "string_decoder": "^1.1.1",
        "util-deprecate": "^1.0.1"
      }
    },
    "readdirp": {
      "version": "3.5.0",
      "resolved": "https://registry.npmjs.org/readdirp/-/readdirp-3.5.0.tgz",
      "integrity": "sha512-cMhu7c/8rdhkHXWsY+osBhfSy0JikwpHK/5+imo+LpeasTF8ouErHrlYkwT0++njiyuDvc7OFY5T3ukvZ8qmFQ==",
      "requires": {
        "picomatch": "^2.2.1"
      }
    },
    "reduce-css-calc": {
      "version": "2.1.8",
      "resolved": "https://registry.npmjs.org/reduce-css-calc/-/reduce-css-calc-2.1.8.tgz",
      "integrity": "sha512-8liAVezDmUcH+tdzoEGrhfbGcP7nOV4NkGE3a74+qqvE7nt9i4sKLGBuZNOnpI4WiGksiNPklZxva80061QiPg==",
      "requires": {
        "css-unit-converter": "^1.1.1",
        "postcss-value-parser": "^3.3.0"
      },
      "dependencies": {
        "postcss-value-parser": {
          "version": "3.3.1",
          "resolved": "https://registry.npmjs.org/postcss-value-parser/-/postcss-value-parser-3.3.1.tgz",
          "integrity": "sha512-pISE66AbVkp4fDQ7VHBwRNXzAAKJjw4Vw7nWI/+Q3vuly7SNfgYXvm6i5IgFylHGK5sP/xHAbB7N49OS4gWNyQ=="
        }
      }
    },
    "redux": {
      "version": "4.1.1",
      "resolved": "https://registry.npmjs.org/redux/-/redux-4.1.1.tgz",
      "integrity": "sha512-hZQZdDEM25UY2P493kPYuKqviVwZ58lEmGQNeQ+gXa+U0gYPUBf7NKYazbe3m+bs/DzM/ahN12DbF+NG8i0CWw==",
      "requires": {
        "@babel/runtime": "^7.9.2"
      }
    },
    "redux-devtools-extension": {
      "version": "2.13.9",
      "resolved": "https://registry.npmjs.org/redux-devtools-extension/-/redux-devtools-extension-2.13.9.tgz",
      "integrity": "sha512-cNJ8Q/EtjhQaZ71c8I9+BPySIBVEKssbPpskBfsXqb8HJ002A3KRVHfeRzwRo6mGPqsm7XuHTqNSNeS1Khig0A=="
    },
    "redux-thunk": {
      "version": "2.3.0",
      "resolved": "https://registry.npmjs.org/redux-thunk/-/redux-thunk-2.3.0.tgz",
      "integrity": "sha512-km6dclyFnmcvxhAcrQV2AkZmPQjzPDjgVlQtR0EQjxZPyJ0BnMf3in1ryuR8A2qU0HldVRfxYXbFSKlI3N7Slw=="
    },
    "regenerator-runtime": {
      "version": "0.13.7",
      "resolved": "https://registry.npmjs.org/regenerator-runtime/-/regenerator-runtime-0.13.7.tgz",
      "integrity": "sha512-a54FxoJDIr27pgf7IgeQGxmqUNYrcV338lf/6gH456HZ/PhX+5BcwHXG9ajESmwe6WRO0tAzRUrRmNONWgkrew=="
    },
    "resolve": {
      "version": "1.20.0",
      "resolved": "https://registry.npmjs.org/resolve/-/resolve-1.20.0.tgz",
      "integrity": "sha512-wENBPt4ySzg4ybFQW2TT1zMQucPK95HSh/nq2CFTZVOGut2+pQvSsgtda4d26YrYcr067wjbmzOG8byDPBX63A==",
      "requires": {
        "is-core-module": "^2.2.0",
        "path-parse": "^1.0.6"
      }
    },
    "reusify": {
      "version": "1.0.4",
      "resolved": "https://registry.npmjs.org/reusify/-/reusify-1.0.4.tgz",
      "integrity": "sha512-U9nH88a3fc/ekCF1l0/UP1IosiuIjyTh7hBvXVMHYgVcfGvt897Xguj2UOLDeI5BG2m7/uwyaLVT6fbtCwTyzw=="
    },
    "ripemd160": {
      "version": "2.0.2",
      "resolved": "https://registry.npmjs.org/ripemd160/-/ripemd160-2.0.2.tgz",
      "integrity": "sha512-ii4iagi25WusVoiC4B4lq7pbXfAp3D9v5CwfkY33vffw2+pkDjY1D8GaN7spsxvCSx8dkPqOZCEZyfxcmJG2IA==",
      "requires": {
        "hash-base": "^3.0.0",
        "inherits": "^2.0.1"
      }
    },
    "run-parallel": {
      "version": "1.2.0",
      "resolved": "https://registry.npmjs.org/run-parallel/-/run-parallel-1.2.0.tgz",
      "integrity": "sha512-5l4VyZR86LZ/lDxZTR6jqL8AFE2S0IFLMP26AbjsLVADxHdhB/c0GUsH+y39UfCi3dzz8OlQuPmnaJOMoDHQBA==",
      "requires": {
        "queue-microtask": "^1.2.2"
      }
    },
    "safe-buffer": {
      "version": "5.2.1",
      "resolved": "https://registry.npmjs.org/safe-buffer/-/safe-buffer-5.2.1.tgz",
      "integrity": "sha512-rp3So07KcdmmKbGvgaNxQSJr7bGVSVk5S9Eq1F+ppbRo70+YeaDxkw5Dd8NPN+GD6bjnYm2VuPuCXmpuYvmCXQ=="
    },
    "safer-buffer": {
      "version": "2.1.2",
      "resolved": "https://registry.npmjs.org/safer-buffer/-/safer-buffer-2.1.2.tgz",
      "integrity": "sha512-YZo3K82SD7Riyi0E1EQPojLz7kpepnSQI9IyPbHHg1XXXevb5dJI7tpyN2ADxGcQbHG7vcyRHk0cbwqcQriUtg=="
    },
    "scheduler": {
      "version": "0.20.2",
      "resolved": "https://registry.npmjs.org/scheduler/-/scheduler-0.20.2.tgz",
      "integrity": "sha512-2eWfGgAqqWFGqtdMmcL5zCMK1U8KlXv8SQFGglL3CEtd0aDVDWgeF/YoCmvln55m5zSk3J/20hTaSBeSObsQDQ==",
      "requires": {
        "loose-envify": "^1.1.0",
        "object-assign": "^4.1.1"
      }
    },
    "semver": {
      "version": "6.3.0",
      "resolved": "https://registry.npmjs.org/semver/-/semver-6.3.0.tgz",
      "integrity": "sha512-b39TBaTSfV6yBrapU89p5fKekE2m/NwnDocOVruQFS1/veMgdzuPcnOM34M6CwxW8jH/lxEa5rBoDeUwu5HHTw=="
    },
    "setimmediate": {
      "version": "1.0.5",
      "resolved": "https://registry.npmjs.org/setimmediate/-/setimmediate-1.0.5.tgz",
      "integrity": "sha1-KQy7Iy4waULX1+qbg3Mqt4VvgoU="
    },
    "setprototypeof": {
      "version": "1.1.1",
      "resolved": "https://registry.npmjs.org/setprototypeof/-/setprototypeof-1.1.1.tgz",
      "integrity": "sha512-JvdAWfbXeIGaZ9cILp38HntZSFSo3mWg6xGcJJsd+d4aRMOqauag1C63dJfDw7OaMYwEbHMOxEZ1lqVRYP2OAw=="
    },
    "sha.js": {
      "version": "2.4.11",
      "resolved": "https://registry.npmjs.org/sha.js/-/sha.js-2.4.11.tgz",
      "integrity": "sha512-QMEp5B7cftE7APOjk5Y6xgrbWu+WkLVQwk8JNjZ8nKRciZaByEW6MubieAiToS7+dwvrjGhH8jRXz3MVd0AYqQ==",
      "requires": {
        "inherits": "^2.0.1",
        "safe-buffer": "^5.0.1"
      }
    },
    "shallowequal": {
      "version": "1.1.0",
      "resolved": "https://registry.npmjs.org/shallowequal/-/shallowequal-1.1.0.tgz",
      "integrity": "sha512-y0m1JoUZSlPAjXVtPPW70aZWfIL/dSP7AFkRnniLCrK/8MDKog3TySTBmckD+RObVxH0v4Tox67+F14PdED2oQ=="
    },
    "shell-quote": {
      "version": "1.7.2",
      "resolved": "https://registry.npmjs.org/shell-quote/-/shell-quote-1.7.2.tgz",
      "integrity": "sha512-mRz/m/JVscCrkMyPqHc/bczi3OQHkLTqXHEFu0zDhK/qfv3UcOA4SVmRCLmos4bhjr9ekVQubj/R7waKapmiQg=="
    },
    "shortid": {
      "version": "2.2.16",
      "resolved": "https://registry.npmjs.org/shortid/-/shortid-2.2.16.tgz",
      "integrity": "sha512-Ugt+GIZqvGXCIItnsL+lvFJOiN7RYqlGy7QE41O3YC1xbNSeDGIRO7xg2JJXIAj1cAGnOeC1r7/T9pgrtQbv4g==",
      "requires": {
        "nanoid": "^2.1.0"
      },
      "dependencies": {
        "nanoid": {
          "version": "2.1.11",
          "resolved": "https://registry.npmjs.org/nanoid/-/nanoid-2.1.11.tgz",
          "integrity": "sha512-s/snB+WGm6uwi0WjsZdaVcuf3KJXlfGl2LcxgwkEwJF0D/BWzVWAZW/XY4bFaiR7s0Jk3FPvlnepg1H1b1UwlA=="
        }
      }
    },
    "simple-swizzle": {
      "version": "0.2.2",
      "resolved": "https://registry.npmjs.org/simple-swizzle/-/simple-swizzle-0.2.2.tgz",
      "integrity": "sha1-pNprY1/8zMoz9w0Xy5JZLeleVXo=",
      "requires": {
        "is-arrayish": "^0.3.1"
      }
    },
    "source-map": {
      "version": "0.8.0-beta.0",
      "resolved": "https://registry.npmjs.org/source-map/-/source-map-0.8.0-beta.0.tgz",
      "integrity": "sha512-2ymg6oRBpebeZi9UUNsgQ89bhx01TcTkmNTGnNO88imTmbSgy4nfujrgVEFKWpMTEGA11EDkTt7mqObTPdigIA==",
      "requires": {
        "whatwg-url": "^7.0.0"
      }
    },
    "source-map-js": {
      "version": "0.6.2",
      "resolved": "https://registry.npmjs.org/source-map-js/-/source-map-js-0.6.2.tgz",
      "integrity": "sha512-/3GptzWzu0+0MBQFrDKzw/DvvMTUORvgY6k6jd/VS6iCR4RDTKWH6v6WPwQoUO8667uQEf9Oe38DxAYWY5F/Ug=="
    },
    "stacktrace-parser": {
      "version": "0.1.10",
      "resolved": "https://registry.npmjs.org/stacktrace-parser/-/stacktrace-parser-0.1.10.tgz",
      "integrity": "sha512-KJP1OCML99+8fhOHxwwzyWrlUuVX5GQ0ZpJTd1DFXhdkrvg1szxfHhawXUZ3g9TkXORQd4/WG68jMlQZ2p8wlg==",
      "requires": {
        "type-fest": "^0.7.1"
      }
    },
    "statuses": {
      "version": "1.5.0",
      "resolved": "https://registry.npmjs.org/statuses/-/statuses-1.5.0.tgz",
      "integrity": "sha1-Fhx9rBd2Wf2YEfQ3cfqZOBR4Yow="
    },
    "stream-browserify": {
      "version": "3.0.0",
      "resolved": "https://registry.npmjs.org/stream-browserify/-/stream-browserify-3.0.0.tgz",
      "integrity": "sha512-H73RAHsVBapbim0tU2JwwOiXUj+fikfiaoYAKHF3VJfA0pe2BCzkhAHBlLG6REzE+2WNZcxOXjK7lkso+9euLA==",
      "requires": {
        "inherits": "~2.0.4",
        "readable-stream": "^3.5.0"
      }
    },
    "stream-http": {
      "version": "3.1.1",
      "resolved": "https://registry.npmjs.org/stream-http/-/stream-http-3.1.1.tgz",
      "integrity": "sha512-S7OqaYu0EkFpgeGFb/NPOoPLxFko7TPqtEeFg5DXPB4v/KETHG0Ln6fRFrNezoelpaDKmycEmmZ81cC9DAwgYg==",
      "requires": {
        "builtin-status-codes": "^3.0.0",
        "inherits": "^2.0.4",
        "readable-stream": "^3.6.0",
        "xtend": "^4.0.2"
      }
    },
    "stream-parser": {
      "version": "0.3.1",
      "resolved": "https://registry.npmjs.org/stream-parser/-/stream-parser-0.3.1.tgz",
      "integrity": "sha1-FhhUhpRCACGhGC/wrxkRwSl2F3M=",
      "requires": {
        "debug": "2"
      }
    },
    "string-hash": {
      "version": "1.1.3",
      "resolved": "https://registry.npmjs.org/string-hash/-/string-hash-1.1.3.tgz",
      "integrity": "sha1-6Kr8CsGFW0Zmkp7X3RJ1311sgRs="
    },
    "string.prototype.trimend": {
      "version": "1.0.4",
      "resolved": "https://registry.npmjs.org/string.prototype.trimend/-/string.prototype.trimend-1.0.4.tgz",
      "integrity": "sha512-y9xCjw1P23Awk8EvTpcyL2NIr1j7wJ39f+k6lvRnSMz+mz9CGz9NYPelDk42kOz6+ql8xjfK8oYzy3jAP5QU5A==",
      "requires": {
        "call-bind": "^1.0.2",
        "define-properties": "^1.1.3"
      }
    },
    "string.prototype.trimstart": {
      "version": "1.0.4",
      "resolved": "https://registry.npmjs.org/string.prototype.trimstart/-/string.prototype.trimstart-1.0.4.tgz",
      "integrity": "sha512-jh6e984OBfvxS50tdY2nRZnoC5/mLFKOREQfw8t5yytkoUsJRNxvI/E39qu1sD0OtWI3OC0XgKSmcWwziwYuZw==",
      "requires": {
        "call-bind": "^1.0.2",
        "define-properties": "^1.1.3"
      }
    },
    "string_decoder": {
      "version": "1.3.0",
      "resolved": "https://registry.npmjs.org/string_decoder/-/string_decoder-1.3.0.tgz",
      "integrity": "sha512-hkRX8U1WjJFd8LsDJ2yQ/wWWxaopEsABU1XfkM8A+j0+85JAGppt16cr1Whg6KIbb4okU6Mql6BOj+uup/wKeA==",
      "requires": {
        "safe-buffer": "~5.2.0"
      }
    },
    "strip-ansi": {
      "version": "6.0.0",
      "resolved": "https://registry.npmjs.org/strip-ansi/-/strip-ansi-6.0.0.tgz",
      "integrity": "sha512-AuvKTrTfQNYNIctbR1K/YGTR1756GycPsg7b9bdV9Duqur4gv6aKqHXah67Z8ImS7WEz5QVcOtlfW2rZEugt6w==",
      "requires": {
        "ansi-regex": "^5.0.0"
      }
    },
    "styled-components": {
      "version": "5.3.1",
      "resolved": "https://registry.npmjs.org/styled-components/-/styled-components-5.3.1.tgz",
      "integrity": "sha512-JThv2JRzyH0NOIURrk9iskdxMSAAtCfj/b2Sf1WJaCUsloQkblepy1jaCLX/bYE+mhYo3unmwVSI9I5d9ncSiQ==",
      "requires": {
        "@babel/helper-module-imports": "^7.0.0",
        "@babel/traverse": "^7.4.5",
        "@emotion/is-prop-valid": "^0.8.8",
        "@emotion/stylis": "^0.8.4",
        "@emotion/unitless": "^0.7.4",
        "babel-plugin-styled-components": ">= 1.12.0",
        "css-to-react-native": "^3.0.0",
        "hoist-non-react-statics": "^3.0.0",
        "shallowequal": "^1.1.0",
        "supports-color": "^5.5.0"
      }
    },
    "styled-jsx": {
      "version": "3.3.2",
      "resolved": "https://registry.npmjs.org/styled-jsx/-/styled-jsx-3.3.2.tgz",
      "integrity": "sha512-daAkGd5mqhbBhLd6jYAjYBa9LpxYCzsgo/f6qzPdFxVB8yoGbhxvzQgkC0pfmCVvW3JuAEBn0UzFLBfkHVZG1g==",
      "requires": {
        "@babel/types": "7.8.3",
        "babel-plugin-syntax-jsx": "6.18.0",
        "convert-source-map": "1.7.0",
        "loader-utils": "1.2.3",
        "source-map": "0.7.3",
        "string-hash": "1.1.3",
        "stylis": "3.5.4",
        "stylis-rule-sheet": "0.0.10"
      },
      "dependencies": {
        "source-map": {
          "version": "0.7.3",
          "resolved": "https://registry.npmjs.org/source-map/-/source-map-0.7.3.tgz",
          "integrity": "sha512-CkCj6giN3S+n9qrYiBTX5gystlENnRW5jZeNLHpe6aue+SrHcG5VYwujhW9s4dY31mEGsxBDrHR6oI69fTXsaQ=="
        }
      }
    },
    "stylis": {
      "version": "3.5.4",
      "resolved": "https://registry.npmjs.org/stylis/-/stylis-3.5.4.tgz",
      "integrity": "sha512-8/3pSmthWM7lsPBKv7NXkzn2Uc9W7NotcwGNpJaa3k7WMM1XDCA4MgT5k/8BIexd5ydZdboXtU90XH9Ec4Bv/Q=="
    },
    "stylis-rule-sheet": {
      "version": "0.0.10",
      "resolved": "https://registry.npmjs.org/stylis-rule-sheet/-/stylis-rule-sheet-0.0.10.tgz",
      "integrity": "sha512-nTbZoaqoBnmK+ptANthb10ZRZOGC+EmTLLUxeYIuHNkEKcmKgXX1XWKkUBT2Ac4es3NybooPe0SmvKdhKJZAuw=="
    },
    "supports-color": {
      "version": "5.5.0",
      "resolved": "https://registry.npmjs.org/supports-color/-/supports-color-5.5.0.tgz",
      "integrity": "sha512-QjVjwdXIt408MIiAqCX4oUKsgU2EqAGzs2Ppkm4aQYbjm+ZEWEcW4SfFNTr4uMNZma0ey4f5lgLrkB0aX0QMow==",
      "requires": {
        "has-flag": "^3.0.0"
      }
    },
    "tailwindcss": {
      "version": "2.1.3",
      "resolved": "https://registry.npmjs.org/tailwindcss/-/tailwindcss-2.1.3.tgz",
      "integrity": "sha512-434rlH/gVSm0Qhc2pQjvsQeasrcmPWEWSxyDcF66Y+CavOURsdqx3hymqqXlozs+CVWN3z+VpFV/PE9b2wx/GA==",
      "requires": {
        "@fullhuman/postcss-purgecss": "^3.1.3",
        "bytes": "^3.0.0",
        "chalk": "^4.1.0",
        "chokidar": "^3.5.1",
        "color": "^3.1.3",
        "detective": "^5.2.0",
        "didyoumean": "^1.2.1",
        "dlv": "^1.1.3",
        "fast-glob": "^3.2.5",
        "fs-extra": "^9.1.0",
        "html-tags": "^3.1.0",
        "lodash": "^4.17.21",
        "lodash.topath": "^4.5.2",
        "modern-normalize": "^1.0.0",
        "node-emoji": "^1.8.1",
        "normalize-path": "^3.0.0",
        "object-hash": "^2.1.1",
        "parse-glob": "^3.0.4",
        "postcss-functions": "^3",
        "postcss-js": "^3.0.3",
        "postcss-nested": "5.0.5",
        "postcss-selector-parser": "^6.0.4",
        "postcss-value-parser": "^4.1.0",
        "pretty-hrtime": "^1.0.3",
        "quick-lru": "^5.1.1",
        "reduce-css-calc": "^2.1.8",
        "resolve": "^1.20.0"
      },
      "dependencies": {
        "ansi-styles": {
          "version": "4.3.0",
          "resolved": "https://registry.npmjs.org/ansi-styles/-/ansi-styles-4.3.0.tgz",
          "integrity": "sha512-zbB9rCJAT1rbjiVDb2hqKFHNYLxgtk8NURxZ3IZwD3F6NtxbXZQCnnSi1Lkx+IDohdPlFp222wVALIheZJQSEg==",
          "requires": {
            "color-convert": "^2.0.1"
          }
        },
        "chalk": {
          "version": "4.1.1",
          "resolved": "https://registry.npmjs.org/chalk/-/chalk-4.1.1.tgz",
          "integrity": "sha512-diHzdDKxcU+bAsUboHLPEDQiw0qEe0qd7SYUn3HgcFlWgbDcfLGswOHYeGrHKzG9z6UYf01d9VFMfZxPM1xZSg==",
          "requires": {
            "ansi-styles": "^4.1.0",
            "supports-color": "^7.1.0"
          }
        },
        "color-convert": {
          "version": "2.0.1",
          "resolved": "https://registry.npmjs.org/color-convert/-/color-convert-2.0.1.tgz",
          "integrity": "sha512-RRECPsj7iu/xb5oKYcsFHSppFNnsj/52OVTRKb4zP5onXwVF3zVmmToNcOfGC+CRDpfK/U584fMg38ZHCaElKQ==",
          "requires": {
            "color-name": "~1.1.4"
          }
        },
        "color-name": {
          "version": "1.1.4",
          "resolved": "https://registry.npmjs.org/color-name/-/color-name-1.1.4.tgz",
          "integrity": "sha512-dOy+3AuW3a2wNbZHIuMZpTcgjGuLU/uBL/ubcZF9OXbDo8ff4O8yVp5Bf0efS8uEoYo5q4Fx7dY9OgQGXgAsQA=="
        },
        "has-flag": {
          "version": "4.0.0",
          "resolved": "https://registry.npmjs.org/has-flag/-/has-flag-4.0.0.tgz",
          "integrity": "sha512-EykJT/Q1KjTWctppgIAgfSO0tKVuZUjhgMr17kqTumMl6Afv3EISleU7qZUzoXDFTAHTDC4NOoG/ZxU3EvlMPQ=="
        },
        "supports-color": {
          "version": "7.2.0",
          "resolved": "https://registry.npmjs.org/supports-color/-/supports-color-7.2.0.tgz",
          "integrity": "sha512-qpCAvRl9stuOHveKsn7HncJRvv501qIacKzQlO/+Lwxc9+0q2wLyv4Dfvt80/DPn2pqOBsJdDiogXGR9+OvwRw==",
          "requires": {
            "has-flag": "^4.0.0"
          }
        }
      }
    },
    "timers-browserify": {
      "version": "2.0.12",
      "resolved": "https://registry.npmjs.org/timers-browserify/-/timers-browserify-2.0.12.tgz",
      "integrity": "sha512-9phl76Cqm6FhSX9Xe1ZUAMLtm1BLkKj2Qd5ApyWkXzsMRaA7dgr81kf4wJmQf/hAvg8EEyJxDo3du/0KlhPiKQ==",
      "requires": {
        "setimmediate": "^1.0.4"
      }
    },
    "to-arraybuffer": {
      "version": "1.0.1",
      "resolved": "https://registry.npmjs.org/to-arraybuffer/-/to-arraybuffer-1.0.1.tgz",
      "integrity": "sha1-fSKbH8xjfkZsoIEYCDanqr/4P0M="
    },
    "to-fast-properties": {
      "version": "2.0.0",
      "resolved": "https://registry.npmjs.org/to-fast-properties/-/to-fast-properties-2.0.0.tgz",
      "integrity": "sha1-3F5pjL0HkmW8c+A3doGk5Og/YW4="
    },
    "to-regex-range": {
      "version": "5.0.1",
      "resolved": "https://registry.npmjs.org/to-regex-range/-/to-regex-range-5.0.1.tgz",
      "integrity": "sha512-65P7iz6X5yEr1cwcgvQxbbIw7Uk3gOy5dIdtZ4rDveLqhrdJP+Li/Hx6tyK0NEb+2GCyneCMJiGqrADCSNk8sQ==",
      "requires": {
        "is-number": "^7.0.0"
      }
    },
    "toidentifier": {
      "version": "1.0.0",
      "resolved": "https://registry.npmjs.org/toidentifier/-/toidentifier-1.0.0.tgz",
      "integrity": "sha512-yaOH/Pk/VEhBWWTlhI+qXxDFXlejDGcQipMlyxda9nthulaxLZUNcUqFxokp0vcYnvteJln5FNQDRrxj3YcbVw=="
    },
    "tr46": {
      "version": "1.0.1",
      "resolved": "https://registry.npmjs.org/tr46/-/tr46-1.0.1.tgz",
      "integrity": "sha1-qLE/1r/SSJUZZ0zN5VujaTtwbQk=",
      "requires": {
        "punycode": "^2.1.0"
      }
    },
    "ts-pnp": {
      "version": "1.2.0",
      "resolved": "https://registry.npmjs.org/ts-pnp/-/ts-pnp-1.2.0.tgz",
      "integrity": "sha512-csd+vJOb/gkzvcCHgTGSChYpy5f1/XKNsmvBGO4JXS+z1v2HobugDz4s1IeFXM3wZB44uczs+eazB5Q/ccdhQw=="
    },
    "tty-browserify": {
      "version": "0.0.1",
      "resolved": "https://registry.npmjs.org/tty-browserify/-/tty-browserify-0.0.1.tgz",
      "integrity": "sha512-C3TaO7K81YvjCgQH9Q1S3R3P3BtN3RIM8n+OvX4il1K1zgE8ZhI0op7kClgkxtutIE8hQrcrHBXvIheqKUUCxw=="
    },
    "type-fest": {
      "version": "0.7.1",
      "resolved": "https://registry.npmjs.org/type-fest/-/type-fest-0.7.1.tgz",
      "integrity": "sha512-Ne2YiiGN8bmrmJJEuTWTLJR32nh/JdL1+PSicowtNb0WFpn59GK8/lfD61bVtzguz7b3PBt74nxpv/Pw5po5Rg=="
    },
    "unbox-primitive": {
      "version": "1.0.1",
      "resolved": "https://registry.npmjs.org/unbox-primitive/-/unbox-primitive-1.0.1.tgz",
      "integrity": "sha512-tZU/3NqK3dA5gpE1KtyiJUrEB0lxnGkMFHptJ7q6ewdZ8s12QrODwNbhIJStmJkd1QDXa1NRA8aF2A1zk/Ypyw==",
      "requires": {
        "function-bind": "^1.1.1",
        "has-bigints": "^1.0.1",
        "has-symbols": "^1.0.2",
        "which-boxed-primitive": "^1.0.2"
      }
    },
    "universalify": {
      "version": "2.0.0",
      "resolved": "https://registry.npmjs.org/universalify/-/universalify-2.0.0.tgz",
      "integrity": "sha512-hAZsKq7Yy11Zu1DE0OzWjw7nnLZmJZYTDZZyEFHZdUhV8FkH5MCfoU1XMaxXovpyW5nq5scPqq0ZDP9Zyl04oQ=="
    },
    "unpipe": {
      "version": "1.0.0",
      "resolved": "https://registry.npmjs.org/unpipe/-/unpipe-1.0.0.tgz",
      "integrity": "sha1-sr9O6FFKrmFltIF4KdIbLvSZBOw="
    },
    "url": {
      "version": "0.11.0",
      "resolved": "https://registry.npmjs.org/url/-/url-0.11.0.tgz",
      "integrity": "sha1-ODjpfPxgUh63PFJajlW/3Z4uKPE=",
      "requires": {
        "punycode": "1.3.2",
        "querystring": "0.2.0"
      },
      "dependencies": {
        "punycode": {
          "version": "1.3.2",
          "resolved": "https://registry.npmjs.org/punycode/-/punycode-1.3.2.tgz",
          "integrity": "sha1-llOgNvt8HuQjQvIyXM7v6jkmxI0="
        },
        "querystring": {
          "version": "0.2.0",
          "resolved": "https://registry.npmjs.org/querystring/-/querystring-0.2.0.tgz",
          "integrity": "sha1-sgmEkgO7Jd+CDadW50cAWHhSFiA="
        }
      }
    },
    "use-subscription": {
      "version": "1.5.1",
      "resolved": "https://registry.npmjs.org/use-subscription/-/use-subscription-1.5.1.tgz",
      "integrity": "sha512-Xv2a1P/yReAjAbhylMfFplFKj9GssgTwN7RlcTxBujFQcloStWNDQdc4g4NRWH9xS4i/FDk04vQBptAXoF3VcA==",
      "requires": {
        "object-assign": "^4.1.1"
      }
    },
    "util": {
      "version": "0.12.3",
      "resolved": "https://registry.npmjs.org/util/-/util-0.12.3.tgz",
      "integrity": "sha512-I8XkoQwE+fPQEhy9v012V+TSdH2kp9ts29i20TaaDUXsg7x/onePbhFJUExBfv/2ay1ZOp/Vsm3nDlmnFGSAog==",
      "requires": {
        "inherits": "^2.0.3",
        "is-arguments": "^1.0.4",
        "is-generator-function": "^1.0.7",
        "is-typed-array": "^1.1.3",
        "safe-buffer": "^5.1.2",
        "which-typed-array": "^1.1.2"
      }
    },
    "util-deprecate": {
      "version": "1.0.2",
      "resolved": "https://registry.npmjs.org/util-deprecate/-/util-deprecate-1.0.2.tgz",
      "integrity": "sha1-RQ1Nyfpw3nMnYvvS1KKJgUGaDM8="
    },
    "vm-browserify": {
      "version": "1.1.2",
      "resolved": "https://registry.npmjs.org/vm-browserify/-/vm-browserify-1.1.2.tgz",
      "integrity": "sha512-2ham8XPWTONajOR0ohOKOHXkm3+gaBmGut3SRuu75xLd/RRaY6vqgh8NBYYk7+RW3u5AtzPQZG8F10LHkl0lAQ=="
    },
    "watchpack": {
      "version": "2.1.1",
      "resolved": "https://registry.npmjs.org/watchpack/-/watchpack-2.1.1.tgz",
      "integrity": "sha512-Oo7LXCmc1eE1AjyuSBmtC3+Wy4HcV8PxWh2kP6fOl8yTlNS7r0K9l1ao2lrrUza7V39Y3D/BbJgY8VeSlc5JKw==",
      "requires": {
        "glob-to-regexp": "^0.4.1",
        "graceful-fs": "^4.1.2"
      }
    },
    "webidl-conversions": {
      "version": "4.0.2",
      "resolved": "https://registry.npmjs.org/webidl-conversions/-/webidl-conversions-4.0.2.tgz",
      "integrity": "sha512-YQ+BmxuTgd6UXZW3+ICGfyqRyHXVlD5GtQr5+qjiNW7bF0cqrzX500HVXPBOvgXb5YnzDd+h0zqyv61KUD7+Sg=="
    },
    "whatwg-url": {
      "version": "7.1.0",
      "resolved": "https://registry.npmjs.org/whatwg-url/-/whatwg-url-7.1.0.tgz",
      "integrity": "sha512-WUu7Rg1DroM7oQvGWfOiAK21n74Gg+T4elXEQYkOhtyLeWiJFoOGLXPKI/9gzIie9CtwVLm8wtw6YJdKyxSjeg==",
      "requires": {
        "lodash.sortby": "^4.7.0",
        "tr46": "^1.0.1",
        "webidl-conversions": "^4.0.2"
      }
    },
    "which-boxed-primitive": {
      "version": "1.0.2",
      "resolved": "https://registry.npmjs.org/which-boxed-primitive/-/which-boxed-primitive-1.0.2.tgz",
      "integrity": "sha512-bwZdv0AKLpplFY2KZRX6TvyuN7ojjr7lwkg6ml0roIy9YeuSr7JS372qlNW18UQYzgYK9ziGcerWqZOmEn9VNg==",
      "requires": {
        "is-bigint": "^1.0.1",
        "is-boolean-object": "^1.1.0",
        "is-number-object": "^1.0.4",
        "is-string": "^1.0.5",
        "is-symbol": "^1.0.3"
      }
    },
    "which-typed-array": {
      "version": "1.1.4",
      "resolved": "https://registry.npmjs.org/which-typed-array/-/which-typed-array-1.1.4.tgz",
      "integrity": "sha512-49E0SpUe90cjpoc7BOJwyPHRqSAd12c10Qm2amdEZrJPCY2NDxaW01zHITrem+rnETY3dwrbH3UUrUwagfCYDA==",
      "requires": {
        "available-typed-arrays": "^1.0.2",
        "call-bind": "^1.0.0",
        "es-abstract": "^1.18.0-next.1",
        "foreach": "^2.0.5",
        "function-bind": "^1.1.1",
        "has-symbols": "^1.0.1",
        "is-typed-array": "^1.1.3"
      }
    },
    "wrappy": {
      "version": "1.0.2",
      "resolved": "https://registry.npmjs.org/wrappy/-/wrappy-1.0.2.tgz",
      "integrity": "sha1-tSQ9jz7BqjXxNkYFvA0QNuMKtp8="
    },
    "xtend": {
      "version": "4.0.2",
      "resolved": "https://registry.npmjs.org/xtend/-/xtend-4.0.2.tgz",
      "integrity": "sha512-LKYU1iAXJXUgAXn9URjiu+MWhyUXHsvfp7mcuYm9dSUKK0/CjtrUwFAxD82/mCWbtLsGjFIad0wIsod4zrTAEQ=="
    },
    "yocto-queue": {
      "version": "0.1.0",
      "resolved": "https://registry.npmjs.org/yocto-queue/-/yocto-queue-0.1.0.tgz",
      "integrity": "sha512-rVksvsnNCdJ/ohGc6xgPwyN8eheCxsiLM8mxuE/t/mOVqJewPuO1miLpTHQiRgTKCLexL4MeAFVagts7HmNZ2Q=="
    }
  }
}
