# Supplementary material for: A web scraping app for smart literature search of the keywords
Source: PeerJ Comput Sci. 2024 Oct 31;10:e2384. doi: 10.7717/peerj-cs.2384 (PMC11623055; doi:10.7717/peerj-cs.2384)
Supplement: Supplemental Information 1 [file peerj-cs-10-2384-s001.zip › smart-literature-search-app-main/package.json]

{
  "name": "smart-literature-search-app",
  "version": "0.1.0",
  "private": true,
  "scripts": {
    "dev": "next dev",
    "build": "next build",
    "start": "next start"
  },
  "dependencies": {
    "@headlessui/react": "^1.2.0",
    "@heroicons/react": "^1.0.1",
    "@pathofdev/react-tag-input": "^1.0.7",
    "autoprefixer": "^10.2.6",
    "axios": "^0.21.1",
    "next": "10.2.3",
    "next-redux-wrapper": "^7.0.2",
    "postcss": "^8.3.0",
    "react": "17.0.2",
    "react-data-table-component": "^6.11.8",
    "react-dom": "17.0.2",
    "react-google-login": "^5.2.2",
    "react-redux": "^7.2.4",
    "react-responsive-modal": "^6.1.0",
    "react-select": "^4.3.1",
    "react-spinners": "^0.11.0",
    "react-toastify": "^8.0.2",
    "redux": "^4.1.1",
    "redux-devtools-extension": "^2.13.9",
    "redux-thunk": "^2.3.0",
    "styled-components": "^5.3.1",
    "tailwindcss": "^2.1.3"
  },
  "devDependencies": {
    "autoprefixer": "^10.2.6",
    "postcss": "^8.3.0",
    "tailwindcss": "^2.1.3"
  }
}
