# Supplementary material for: A web scraping app for smart literature search of the keywords
Source: PeerJ Comput Sci. 2024 Oct 31;10:e2384. doi: 10.7717/peerj-cs.2384 (PMC11623055; doi:10.7717/peerj-cs.2384)
Supplement: Supplemental Information 1 [file peerj-cs-10-2384-s001.zip › smart-literature-search-app-main/pages/_app.js]

import '../styles/globals.css';
import App from 'next/app';
import { Provider } from 'react-redux';
import { createWrapper } from 'next-redux-wrapper';
import store from '../src/redux/store';

class MyApp extends App {
  render() {
    const { Component, pageProps } = this.props;
    return (
      <Provider store={store}>
        <Component {...pageProps} />
      </Provider>
    );
  }
}

const makeStore = () => store;
const wrapper = createWrapper(makeStore);

export default wrapper.withRedux(MyApp);
