# Supplementary material for: A web scraping app for smart literature search of the keywords
Source: PeerJ Comput Sci. 2024 Oct 31;10:e2384. doi: 10.7717/peerj-cs.2384 (PMC11623055; doi:10.7717/peerj-cs.2384)
Supplement: Supplemental Information 1 [file peerj-cs-10-2384-s001.zip › smart-literature-search-app-main/pages/about.js]

import Head from 'next/head';
import React from 'react';
import Layout from '../src/containers/Layout';

function about() {
  return (
    <Layout>
      <Head>
        <title>Smart Literature Search</title>
        <meta name='description' content='Generated by create next app' />
        <link rel='icon' href='/favicon.ico' />
      </Head>
      About Page
    </Layout>
  );
}

export default about;
