# Supplementary material for: A web scraping app for smart literature search of the keywords
Source: PeerJ Comput Sci. 2024 Oct 31;10:e2384. doi: 10.7717/peerj-cs.2384 (PMC11623055; doi:10.7717/peerj-cs.2384)
Supplement: Supplemental Information 1 [file peerj-cs-10-2384-s001.zip › smart-literature-search-app-main/pages/api/hello.js]

// Next.js API route support: https://nextjs.org/docs/api-routes/introduction

export default (req, res) => {
  res.status(200).json({ name: 'John Doe' })
}
