# Supplementary material for: A web scraping app for smart literature search of the keywords
Source: PeerJ Comput Sci. 2024 Oct 31;10:e2384. doi: 10.7717/peerj-cs.2384 (PMC11623055; doi:10.7717/peerj-cs.2384)
Supplement: Supplemental Information 1 [file peerj-cs-10-2384-s001.zip › smart-literature-search-app-main/pages/index.js]

import Head from 'next/head';
import Layout from '../src/containers/Layout';
import 'react-toastify/dist/ReactToastify.css';
import Content from '../src/components/Content';
import { ToastContainer } from 'react-toastify';

export default function Home() {
  return (
    <Layout>
      <Head>
        <title>Smart Literature Search</title>
        <meta name='description' content='Generated by create next app' />
        <link rel='icon' href='/favicon.ico' />
      </Head>
      <Content />
      <ToastContainer
        position='bottom-center'
        closeOnClick
        pauseOnHover
        autoClose={4000}
        hideProgressBar
      />
    </Layout>
  );
}
