# Supplementary material for: A web scraping app for smart literature search of the keywords
Source: PeerJ Comput Sci. 2024 Oct 31;10:e2384. doi: 10.7717/peerj-cs.2384 (PMC11623055; doi:10.7717/peerj-cs.2384)
Supplement: Supplemental Information 1 [file peerj-cs-10-2384-s001.zip › smart-literature-search-app-main/src/components/Content/FilterTile/DropdownFilter.js]

import Select from 'react-select';

const DropdownFilter = ({
  options,
  filters,
  setFilters,
  field,
  isMulti,
}) => {
  const handleChange = (selectedOptions) => {
    setFilters({ ...filters, [field]: selectedOptions });
  };

  return (
    <Select
      id={`${field}Select`}
      instanceId={`${field}Select`}
      value={filters[field]}
      isMulti={isMulti}
      onChange={(e) => handleChange(e)}
      options={options}
      placeholder={`Select ${field}`}
    />
  );
};

export default DropdownFilter;
