# Supplementary material for: A web scraping app for smart literature search of the keywords
Source: PeerJ Comput Sci. 2024 Oct 31;10:e2384. doi: 10.7717/peerj-cs.2384 (PMC11623055; doi:10.7717/peerj-cs.2384)
Supplement: Supplemental Information 1 [file peerj-cs-10-2384-s001.zip › smart-literature-search-app-main/src/components/Content/FilterTile/FormInput.js]

const FormInput = ({filters, setFilters, field}) => {
  return (
    <input
      className='appearance-none block w-full text-gray-700 border border-gray-200 rounded py-3 px-4 leading-tight focus:outline-none focus:bg-white focus:border-gray-500'
      id={`grid-${field}`}
      type='text'
      placeholder={`Enter a ${field}`}
      value={filters[field]}
      onChange={(e) => setFilters({ ...filters, [field]: e.target.value })}
    />
  );
};

export default FormInput;
