# Supplementary material for: A web scraping app for smart literature search of the keywords
Source: PeerJ Comput Sci. 2024 Oct 31;10:e2384. doi: 10.7717/peerj-cs.2384 (PMC11623055; doi:10.7717/peerj-cs.2384)
Supplement: Supplemental Information 1 [file peerj-cs-10-2384-s001.zip › smart-literature-search-app-main/src/components/Content/FilterTile/MultipleTag.js]

import ReactTagInput from '@pathofdev/react-tag-input';
import '@pathofdev/react-tag-input/build/index.css';

const MultipleTag = ({ filters, setFilters, field, title }) => {
  const handleChange = (newTags) => {
    setFilters({ ...filters, [field]: newTags });
  };

  return (
    <ReactTagInput
      placeholder={`Select ${title}`}
      tags={filters[field]}
      onChange={handleChange}
    />
  );
};

export default MultipleTag;
