# Supplementary material for: A web scraping app for smart literature search of the keywords
Source: PeerJ Comput Sci. 2024 Oct 31;10:e2384. doi: 10.7717/peerj-cs.2384 (PMC11623055; doi:10.7717/peerj-cs.2384)
Supplement: Supplemental Information 1 [file peerj-cs-10-2384-s001.zip › smart-literature-search-app-main/src/components/Content/KPITile/KPICard.js]

import React from 'react';

const KPICard = ({ children, title, value }) => {
  return (
    <div className='transform  hover:scale-105 transition duration-300 shadow-xl rounded-lg col-span-12 sm:col-span-6 xl:col-span-3 intro-y bg-white'>
      <div className='p-5'>
        <div className='flex justify-between'>
          {children}
        </div>
        <div className='ml-2 w-full flex-1'>
          <div>
            <div className='mt-3 text-3xl font-bold leading-8'>{value}</div>
            <div className='mt-1 text-base text-gray-600'>{title}</div>
          </div>
        </div>
      </div>
    </div>
  );
};

export default KPICard;
