# Supplementary material for: A web scraping app for smart literature search of the keywords
Source: PeerJ Comput Sci. 2024 Oct 31;10:e2384. doi: 10.7717/peerj-cs.2384 (PMC11623055; doi:10.7717/peerj-cs.2384)
Supplement: Supplemental Information 1 [file peerj-cs-10-2384-s001.zip › smart-literature-search-app-main/src/components/Content/Searches/index.js]

import React from 'react';
import CustomTable from '../../CustomTable';
import Actions from './Actions';

const Searches = ({ searches, loading }) => {
  const tableColumns = [
    {
      name: 'Date',
      selector: (row) => row['date'],
      width: '10%'
    },
    {
      name: 'Name',
      selector: (row) => row['queryName'],
      width: '20%'
    },
    {
      name: 'Keyword',
      selector: (row) => row['keyword'],
      width: '20%'
    },
    {
      name: 'Status',
      selector: (row) => row['status'],
      width:'10%'
    },
    {
      name: 'Sites',
      selector: (row) => row.sites.join(', '),
      width: '30%'
    },
    {
      name: 'Actions',
      selector: (row) => row['action'],
      width: '10%'
    },
  ];

  searches.map((item) => {
    item.action = <Actions item={item}/>;
  });

  return (
    <>
      <CustomTable columns={tableColumns} data={searches} loading={loading}/>
    </>
  );
};

export default Searches;
