# Supplementary material for: A web scraping app for smart literature search of the keywords
Source: PeerJ Comput Sci. 2024 Oct 31;10:e2384. doi: 10.7717/peerj-cs.2384 (PMC11623055; doi:10.7717/peerj-cs.2384)
Supplement: Supplemental Information 1 [file peerj-cs-10-2384-s001.zip › smart-literature-search-app-main/src/components/CustomTable/index.js]

import Export from './Export';
import SearchBar from './SearchBar';
import React, { useMemo, useState } from 'react';
import DataTable from 'react-data-table-component';

const CustomTable = ({ columns, data, loading }) => {
  const [filterText, setFilterText] = useState('');

  const filteredItems = data.filter((item) => {
    const keys = Object.keys(item);
    return keys.find((key) => {
      return (
        item[key] &&
        item[key].toString().toLowerCase().includes(filterText.toLowerCase())
      );
    });
  });

  const subHeaderComponentMemo = useMemo(() => {
    return (
      <>
        <SearchBar
          onFilter={(e) => setFilterText(e.target.value)}
          filterText={filterText}
        />
        <Export columns={columns} data={filteredItems} />
      </>
    );
  }, [filterText]);

  return (
    <>
      <div className='shadow-md mt-6'>
        <DataTable
          columns={columns}
          data={filteredItems}
          pagination
          paginationPerPage={5}
          paginationRowsPerPageOptions={[5, 10, 15]}
          subHeader
          subHeaderAlign='right'
          subHeaderComponent={subHeaderComponentMemo}
          responsive={true}
          progressPending={loading}
        />
      </div>
    </>
  );
};

export default CustomTable;
