# Supplementary material for: A web scraping app for smart literature search of the keywords
Source: PeerJ Comput Sci. 2024 Oct 31;10:e2384. doi: 10.7717/peerj-cs.2384 (PMC11623055; doi:10.7717/peerj-cs.2384)
Supplement: Supplemental Information 1 [file peerj-cs-10-2384-s001.zip › smart-literature-search-app-main/src/components/LoadingSpinner/index.js]

import ClipLoader from 'react-spinners/ClipLoader';

const LoadingSpinner = ({ loading }) => {
  const style = {
    position: 'fixed',
    top: '50%',
    left: '50%',
    transform: 'translate(-50%, -50%)',
    zIndex:'999'
  };
  return (
    <div style={style}>
      <ClipLoader color='#000' loading={loading} size={50} />
    </div>
  );
};

export default LoadingSpinner;
