# Supplementary material for: A web scraping app for smart literature search of the keywords
Source: PeerJ Comput Sci. 2024 Oct 31;10:e2384. doi: 10.7717/peerj-cs.2384 (PMC11623055; doi:10.7717/peerj-cs.2384)
Supplement: Supplemental Information 1 [file peerj-cs-10-2384-s001.zip › smart-literature-search-app-main/src/components/Login/index.js]

import { useRouter } from 'next/router';
import { GoogleLogin } from 'react-google-login';

import LocalStorage from '../../utils/localStorage.utils';

const clientId = process.env.NEXT_PUBLIC_CLIENTID;

const LoginComponent = () => {
  const router = useRouter();

  const onSuccess = (res) => {
    const { profileObj } = res;

    LocalStorage.setItemWithExpiry('user', profileObj, 60);

    router.push('/');
  };

  const onFailure = (res) => {
    console.log('[Login Failed] res:', res);
  };

  return (
    <div className='h-screen flex bg-gray-bg1'>
      <div className='w-full max-w-md m-auto bg-white rounded-lg border border-primaryBorder shadow-default py-10 px-16'>
        <h1 className='text-2xl font-medium text-primary mt-4 mb-12 text-center'>
          Log in to your account 🔐
        </h1>

        <div className='flex justify-center items-center mt-6'>
          <GoogleLogin
            clientId={clientId}
            buttonText='Sign in with Google'
            onSuccess={onSuccess}
            onFailure={onFailure}
            cookiePolicy={'single_host_origin'}
            isSignedIn={true}
            className=''
          />
        </div>
      </div>
    </div>
  );
};

export default LoginComponent;
