# Supplementary material for: A web scraping app for smart literature search of the keywords
Source: PeerJ Comput Sci. 2024 Oct 31;10:e2384. doi: 10.7717/peerj-cs.2384 (PMC11623055; doi:10.7717/peerj-cs.2384)
Supplement: Supplemental Information 1 [file peerj-cs-10-2384-s001.zip › smart-literature-search-app-main/src/components/Logout/index.js]

import { GoogleLogout } from 'react-google-login';
import { LogoutIcon } from '@heroicons/react/outline';
import LocalStorage from '../../utils/localStorage.utils';
import { useRouter } from 'next/dist/client/router';

const clientId = process.env.NEXT_PUBLIC_CLIENTID;

const Logout = () => {
  const router = useRouter();
  const onSuccess = (res) => {
    console.log('[Logout Successful]');
    LocalStorage.deleteItem('user');
    router.push('/');
  };

  return (
    <>
      <GoogleLogout
        clientId={clientId}
        render={(renderProps) => (
          <button
            onClick={renderProps.onClick}
            disabled={renderProps.disabled}
            className='text-white'
          >
            <LogoutIcon className='h-8 w-8' />
          </button>
        )}
        buttonText='Logout'
        onLogoutSuccess={onSuccess}
      />
    </>
  );
};

export default Logout;
