# Supplementary material for: A web scraping app for smart literature search of the keywords
Source: PeerJ Comput Sci. 2024 Oct 31;10:e2384. doi: 10.7717/peerj-cs.2384 (PMC11623055; doi:10.7717/peerj-cs.2384)
Supplement: Supplemental Information 1 [file peerj-cs-10-2384-s001.zip › smart-literature-search-app-main/src/components/Results/Actions.js]

import React from 'react';
import { useState } from 'react';
import ArticleDetailModal from './ArticleDetailModal';
import { SearchCircleIcon } from '@heroicons/react/outline';

const Actions = ({ item }) => {
  const [showModal, setShowModal] = useState(false);

  const browseButtonHandler = () => {
    setShowModal(true);
  };

  return (
    <>
      <ArticleDetailModal
        showModal={showModal}
        setShowModal={setShowModal}
        item={item}
      />
      <div
        id={`action_${item.id}`}
        className='flex items-center m-2 justify-content-between'
      >
        <SearchCircleIcon
          className='w-8 h-8 text-yellow-400 cursor-pointer hover:text-yellow-600'
          onClick={() => browseButtonHandler()}
        />
      </div>
    </>
  );
};

export default Actions;
