# Supplementary material for: A web scraping app for smart literature search of the keywords
Source: PeerJ Comput Sci. 2024 Oct 31;10:e2384. doi: 10.7717/peerj-cs.2384 (PMC11623055; doi:10.7717/peerj-cs.2384)
Supplement: Supplemental Information 1 [file peerj-cs-10-2384-s001.zip › smart-literature-search-app-main/src/components/Results/index.js]

import { useEffect } from 'react';
import Actions from './Actions';
import { useState } from 'react';
import CustomTable from '../CustomTable';
import { useDispatch } from 'react-redux';
import { getScrapingResultsAction } from '../../redux/actions/scraping.actions';

const index = ({ query }) => {
  const dispatch = useDispatch();
  const [scrapingResults, setScrapingResults] = useState([]);
  const [loading, setLoading] = useState(true);
  const { searchId } = query;

  useEffect(() => {
    dispatch(getScrapingResultsAction(searchId)).then((res) => {
      let { results } = res;
      results.map((item) => {
        item.action = <Actions item={item} />;
      });

      setScrapingResults(results);
      setLoading(false);
    });
  }, []);

  const columns = [
    {
      name: 'Actions',
      selector: (row) => row['action'],
      width: '10%',
    },
    {
      name: 'URL',
      selector: (row) => (
        <a href={row['url']} className='text-blue-500 underline' target='blank'>
          {row['url']}
        </a>
      ),
      width: '10%',
    },
    {
      name: 'Title',
      selector: (row) => row['title'],
      width: '30%',
      wrap: true,
    },
    {
      name: 'Abstract',
      selector: (row) => row['data'],
      width: '50%',
      wrap: true,
    },
  ];

  return (
    <>
      <div className='grid mb-4 pb-10 px-8 mx-4'>
        <div className='grid grid-cols-12 gap-6'>
          <div className='grid grid-cols-12 col-span-12 gap-6 xxl:col-span-9'>
            <div className='col-span-12 mt-8'>
              <div className='flex items-center h-10 intro-y'>
                <h2 className='mr-5 text-lg font-medium truncate'>Results</h2>
              </div>
              <div className='col-span-12 mt-5'>
                <div className='grid gap-2 grid-cols-1'>
                  <div className='bg-white shadow-lg p-4 shadow-xl rounded-lg col-span-12 sm:col-span-6 xl:col-span-3 intro-y bg-white'>
                    {scrapingResults ? (
                      <CustomTable
                        data={scrapingResults}
                        columns={columns}
                        loading={loading}
                      />
                    ) : null}
                  </div>
                </div>
              </div>
            </div>
          </div>
        </div>
      </div>
    </>
  );
};

export default index;
