# Supplementary material for: A web scraping app for smart literature search of the keywords
Source: PeerJ Comput Sci. 2024 Oct 31;10:e2384. doi: 10.7717/peerj-cs.2384 (PMC11623055; doi:10.7717/peerj-cs.2384)
Supplement: Supplemental Information 1 [file peerj-cs-10-2384-s001.zip › smart-literature-search-app-main/src/containers/Footer/index.js]

import React from 'react';
import { GlobeAlt } from '@heroicons/react/outline';

function Footer() {
  return (
    <footer>
      <div className='mx-auto flex items-center sm:flex-row flex-col'>
        <p className='text-sm text-gray-500 sm:ml-4 sm:pl-4 sm:py-2 sm:mt-0 mt-4'>
          © 2021 - Marmara University
        </p>
        <span className='inline-flex sm:ml-auto sm:mt-0 mt-4 justify-center sm:justify-start'>
          <a className='text-gray-500'>
            <svg
              fill='currentColor'
              strokeLinecap='round'
              strokeLinejoin='round'
              strokeWidth='2'
              className='w-5 h-5'
              viewBox='0 0 24 24'
            >
              <path d='M18 2h-3a5 5 0 00-5 5v3H7v4h3v8h4v-8h3l1-4h-4V7a1 1 0 011-1h3z'></path>
            </svg>
          </a>
          <a className='ml-3 text-gray-500'>
            <svg
              fill='currentColor'
              strokeLinecap='round'
              strokeLinejoin='round'
              strokeWidth='2'
              className='w-5 h-5'
              viewBox='0 0 24 24'
            >
              <path d='M23 3a10.9 10.9 0 01-3.14 1.53 4.48 4.48 0 00-7.86 3v1A10.66 10.66 0 013 4s-4 9 5 13a11.64 11.64 0 01-7 2c9 5 20 0 20-11.5a4.5 4.5 0 00-.08-.83A7.72 7.72 0 0023 3z'></path>
            </svg>
          </a>
          <a className='ml-3 text-gray-500'>
            <svg
              fill='none'
              stroke='currentColor'
              strokeLinecap='round'
              strokeLinejoin='round'
              strokeWidth='2'
              className='w-5 h-5'
              viewBox='0 0 24 24'
            >
              <rect width='20' height='20' x='2' y='2' rx='5' ry='5'></rect>
              <path d='M16 11.37A4 4 0 1112.63 8 4 4 0 0116 11.37zm1.5-4.87h.01'></path>
            </svg>
          </a>
          <a className='ml-3 text-gray-500'>
            <svg
              fill='currentColor'
              stroke='currentColor'
              strokeLinecap='round'
              strokeLinejoin='round'
              strokeWidth='0'
              className='w-5 h-5'
              viewBox='0 0 24 24'
            >
              <path
                stroke='none'
                d='M16 8a6 6 0 016 6v7h-4v-7a2 2 0 00-2-2 2 2 0 00-2 2v7h-4v-7a6 6 0 016-6zM2 9h4v12H2z'
              ></path>
              <circle cx='4' cy='4' r='2' stroke='none'></circle>
            </svg>
          </a>
        </span>
      </div>
    </footer>
  );
}

export default Footer;
