# Supplementary material for: A web scraping app for smart literature search of the keywords
Source: PeerJ Comput Sci. 2024 Oct 31;10:e2384. doi: 10.7717/peerj-cs.2384 (PMC11623055; doi:10.7717/peerj-cs.2384)
Supplement: Supplemental Information 1 [file peerj-cs-10-2384-s001.zip › smart-literature-search-app-main/src/containers/Header/Brand.js]

import React from 'react';
import { AcademicCapIcon } from '@heroicons/react/outline';

const Brand = () => {
  return (
    <>
      <AcademicCapIcon className='w-8 h-8 text-white' />
      <span className='ml-3 text-xl text-white'>Smart Literature Search</span>
    </>
  );
};

export default Brand;
