# Supplementary material for: A web scraping app for smart literature search of the keywords
Source: PeerJ Comput Sci. 2024 Oct 31;10:e2384. doi: 10.7717/peerj-cs.2384 (PMC11623055; doi:10.7717/peerj-cs.2384)
Supplement: Supplemental Information 1 [file peerj-cs-10-2384-s001.zip › smart-literature-search-app-main/src/containers/Layout/index.js]

import React from 'react';
import Footer from '../Footer';
import Header from '../Header';

function Layout({ children }) {
  return (
    <>
      <Header />
      <div className='h-screen max-w-7xl mx-auto'>
        {children}
        <Footer />
      </div>
    </>
  );
}

export default Layout;
