# Supplementary material for: A web scraping app for smart literature search of the keywords
Source: PeerJ Comput Sci. 2024 Oct 31;10:e2384. doi: 10.7717/peerj-cs.2384 (PMC11623055; doi:10.7717/peerj-cs.2384)
Supplement: Supplemental Information 1 [file peerj-cs-10-2384-s001.zip › smart-literature-search-app-main/src/redux/actions/scraping.actions.js]

import { toast } from 'react-toastify';
import { START_SCRAPING, RETRIEVE_SCRAPING_RESULTS } from '../types';
import ScrapingService from '../../services/scraping.service';

export const startScrapingAction = (searchId) => async (dispatch) => {
  toast.info('Scraping has been started');
  return await ScrapingService.startScraping(searchId)
    .then((res) => {
      dispatch({ type: START_SCRAPING, payload: {} });

      return Promise.resolve(res);
    })
    .catch((error) => {
      const message =
        (error.response &&
          error.response.data &&
          error.response.data.message) ||
        error.message ||
        error.toString();

      toast.error('Error occured while scraping results.');

      return Promise.reject();
    });
};

export const getScrapingResultsAction = (searchId) => async (dispatch) => {
  return await ScrapingService.getScrapingResults(searchId)
    .then((res) => {
      const { data } = res;

      dispatch({ type: RETRIEVE_SCRAPING_RESULTS, payload: data[0] });

      return Promise.resolve(data[0]);
    })
    .catch((error) => {
      const message =
        (error.response &&
          error.response.data &&
          error.response.data.message) ||
        error.message ||
        error.toString();

      toast.error('Error occured while getting scraping results.');

      return Promise.reject();
    });
};
