# Supplementary material for: A web scraping app for smart literature search of the keywords
Source: PeerJ Comput Sci. 2024 Oct 31;10:e2384. doi: 10.7717/peerj-cs.2384 (PMC11623055; doi:10.7717/peerj-cs.2384)
Supplement: Supplemental Information 1 [file peerj-cs-10-2384-s001.zip › smart-literature-search-app-main/src/redux/reducers/index.js]

import { combineReducers } from 'redux';

import scraping from './scraping.reducers';
import crawling from './crawling.reducers';
import ui from './ui.reducers';

export default combineReducers({ scraping, crawling, ui });
