# Supplementary material for: A web scraping app for smart literature search of the keywords
Source: PeerJ Comput Sci. 2024 Oct 31;10:e2384. doi: 10.7717/peerj-cs.2384 (PMC11623055; doi:10.7717/peerj-cs.2384)
Supplement: Supplemental Information 1 [file peerj-cs-10-2384-s001.zip › smart-literature-search-app-main/src/redux/reducers/scraping.reducers.js]

import { RETRIEVE_SCRAPING_RESULTS, START_SCRAPING } from '../types';

const initialStateScrapingResult = {};

const scraping = (scrapingResult = initialStateScrapingResult, action) => {
  const { type, payload } = action;
  switch (type) {
    case RETRIEVE_SCRAPING_RESULTS:
      return payload;
    case START_SCRAPING:
      return scrapingResult;
    default:
      return scrapingResult;
  }
};

export default scraping;
