# Supplementary material for: A web scraping app for smart literature search of the keywords
Source: PeerJ Comput Sci. 2024 Oct 31;10:e2384. doi: 10.7717/peerj-cs.2384 (PMC11623055; doi:10.7717/peerj-cs.2384)
Supplement: Supplemental Information 1 [file peerj-cs-10-2384-s001.zip › smart-literature-search-app-main/src/redux/reducers/ui.reducers.js]

import { SET_LOADING_STATUS } from '../types';

const initialUiState = { loading: false };

const ui = (uiStates = initialUiState, action) => {
  const { type, payload } = action;
  switch (type) {
    case SET_LOADING_STATUS:
      return { ...uiStates, loading: payload };
    default:
      return uiStates;
  }
};

export default ui;
