# Supplementary material for: A web scraping app for smart literature search of the keywords
Source: PeerJ Comput Sci. 2024 Oct 31;10:e2384. doi: 10.7717/peerj-cs.2384 (PMC11623055; doi:10.7717/peerj-cs.2384)
Supplement: Supplemental Information 1 [file peerj-cs-10-2384-s001.zip › smart-literature-search-app-main/src/redux/store.js]

import thunk from 'redux-thunk'
import rootReducer from './reducers'
import {applyMiddleware, createStore} from 'redux'
import { composeWithDevTools } from 'redux-devtools-extension'

const initialState = {};
const middleware = [thunk];

const store = createStore(rootReducer, initialState, composeWithDevTools(applyMiddleware(...middleware)));

export default store;
