# Supplementary material for: A web scraping app for smart literature search of the keywords
Source: PeerJ Comput Sci. 2024 Oct 31;10:e2384. doi: 10.7717/peerj-cs.2384 (PMC11623055; doi:10.7717/peerj-cs.2384)
Supplement: Supplemental Information 1 [file peerj-cs-10-2384-s001.zip › smart-literature-search-app-main/src/redux/types.js]

// crawling
export const RETRIEVE_SEARCH_COUNTS = 'RETRIEVE_SEARCH_COUNTS';
export const CREATE_NEW_SEARCH = 'CREATE_NEW_SEARCH';
export const RETRIEVE_SEARCHES = 'RETRIEVE_SEARCHES';

// scraping
export const START_SCRAPING = 'START_SCRAPING';
export const RETRIEVE_SCRAPING_RESULTS = 'RETRIEVE_SCRAPING_RESULTS';

// loading
export const SET_LOADING_STATUS = 'SET_LOADING_STATUS';
