# Supplementary material for: A web scraping app for smart literature search of the keywords
Source: PeerJ Comput Sci. 2024 Oct 31;10:e2384. doi: 10.7717/peerj-cs.2384 (PMC11623055; doi:10.7717/peerj-cs.2384)
Supplement: Supplemental Information 1 [file peerj-cs-10-2384-s001.zip › smart-literature-search-app-main/src/services/crawling.service.js]

import axios from 'axios';
import DateUtils from '../utils/date.utils';

const getCrawlingCounts = async () => {
  const endpoint = process.env.NEXT_PUBLIC_ENDPOINT_SEARCH_COUNTS;
  return await axios.get(endpoint, {});
};

const getSearchs = async () => {
  const endpoint = process.env.NEXT_PUBLIC_ENDPOINT_SEARCH;
  return await axios.get(endpoint, {});
};

const createSearch = async (searchDetails) => {
  const endpoint = process.env.NEXT_PUBLIC_ENDPOINT_SEARCH;
  
  const searchBody = {
    ...searchDetails,
    date: DateUtils.getToday(),
    username: 'mmutlu',
    status: 'Started'
  };

  return await axios.post(endpoint, searchBody, {});
};

export default {
  getCrawlingCounts,
  getSearchs,
  createSearch,
};
