# Supplementary material for: A web scraping app for smart literature search of the keywords
Source: PeerJ Comput Sci. 2024 Oct 31;10:e2384. doi: 10.7717/peerj-cs.2384 (PMC11623055; doi:10.7717/peerj-cs.2384)
Supplement: Supplemental Information 1 [file peerj-cs-10-2384-s001.zip › smart-literature-search-app-main/src/services/scraping.service.js]

import axios from 'axios';

const startScraping = async (searchId) => {
  const endpoint = process.env.NEXT_PUBLIC_ENDPOINT_SCRAPE;
  const body = { searchId, username: 'mmutlu' };
  return axios.post(endpoint, body, {});
};

const getScrapingResults = async (searchId) => {
  const endpoint = `${process.env.NEXT_PUBLIC_ENDPOINT_SCRAPE_RESULTS}?searchId=${searchId}`;
  return axios.get(endpoint, {});
};

export default {
  startScraping,
  getScrapingResults
};
