# Supplementary material for: A web scraping app for smart literature search of the keywords
Source: PeerJ Comput Sci. 2024 Oct 31;10:e2384. doi: 10.7717/peerj-cs.2384 (PMC11623055; doi:10.7717/peerj-cs.2384)
Supplement: Supplemental Information 1 [file peerj-cs-10-2384-s001.zip › smart-literature-search-app-main/src/utils/auth.utils.js]

import LocalStorage from './localStorage.utils'
// HOC/withAuth.jsx
import { useRouter } from 'next/router';
const withAuth = (WrappedComponent) => {
  return (props) => {
    if (typeof window !== 'undefined') {
      const router = useRouter();

      const user = LocalStorage.getItemWithExpiry('user');

      if (!user) {
        router.replace('/login');
        return null;
      }

      return <WrappedComponent {...props} />;
    }

    return <></>;
  };
};

export default withAuth;
