# Supplementary material for: A web scraping app for smart literature search of the keywords
Source: PeerJ Comput Sci. 2024 Oct 31;10:e2384. doi: 10.7717/peerj-cs.2384 (PMC11623055; doi:10.7717/peerj-cs.2384)
Supplement: Supplemental Information 1 [file peerj-cs-10-2384-s001.zip › smart-literature-search-app-main/src/utils/date.utils.js]

const compareDates = (d1, d2) => {
  var parts = d1.split('.');
  var d1 = Number(parts[2] + parts[1] + parts[0]);
  parts = d2.split('.');
  var d2 = Number(parts[2] + parts[1] + parts[0]);
  return d1 <= d2;
};

const getToday = () => {
  const now = new Date();
  const year = now.getFullYear()
  const month = fixNumber(now.getMonth()+1);
  const day = fixNumber(now.getDate());

  return `${day}.${month}.${year}`
}

const fixNumber = (day) => {
  return day < 10 ? `0${day}` : day;
}

export default {
  getToday
}
