# Supplementary material for: A web scraping app for smart literature search of the keywords
Source: PeerJ Comput Sci. 2024 Oct 31;10:e2384. doi: 10.7717/peerj-cs.2384 (PMC11623055; doi:10.7717/peerj-cs.2384)
Supplement: Supplemental Information 1 [file peerj-cs-10-2384-s001.zip › smart-literature-search-app-main/tailwind.config.js]

module.exports = {
  purge: [
    './pages/**/*.{js,ts,jsx,tsx}',
    './src/components/**/*.{js,ts,jsx,tsx}',
    './src/containers/**/*.{js,ts,jsx,tsx}',
  ],
  darkMode: false, // or 'media' or 'class'
  theme: {
    minHeight: {
      '60vh': '60vh',
    },
  },
  variants: {
    extend: {},
  },
  plugins: [],
};
