# Supplementary material for: A web scraping app for smart literature search of the keywords
Source: PeerJ Comput Sci. 2024 Oct 31;10:e2384. doi: 10.7717/peerj-cs.2384 (PMC11623055; doi:10.7717/peerj-cs.2384)
Supplement: Supplemental Information 2 [file peerj-cs-10-2384-s002.zip]

Archive with 45 entries (28 files):
- smart-literature-search-api-main/
- smart-literature-search-api-main/.gitignore
- smart-literature-search-api-main/.vscode/
- smart-literature-search-api-main/.vscode/settings.json
- smart-literature-search-api-main/Procfile
- smart-literature-search-api-main/README.md
- smart-literature-search-api-main/api/
- smart-literature-search-api-main/api/CrawlerApi.py
- smart-literature-search-api-main/api/ScraperApi.py
- smart-literature-search-api-main/core/
- smart-literature-search-api-main/core/Config.py
- smart-literature-search-api-main/initialiser.py
- smart-literature-search-api-main/main.py
- smart-literature-search-api-main/requirements.txt
- smart-literature-search-api-main/schemas/
- smart-literature-search-api-main/schemas/CrawlerSchema.py
- smart-literature-search-api-main/schemas/ScraperSchema.py
- smart-literature-search-api-main/serviceReferences/
- smart-literature-search-api-main/serviceReferences/FirebaseServiceReference/
- smart-literature-search-api-main/serviceReferences/FirebaseServiceReference/FirebaseServiceReference.py
- smart-literature-search-api-main/serviceReferences/FirebaseServiceReference/config.json
- smart-literature-search-api-main/serviceReferences/GoogleApiServiceReference/
- smart-literature-search-api-main/serviceReferences/GoogleApiServiceReference/Config.py
- smart-literature-search-api-main/serviceReferences/GoogleApiServiceReference/GoogleApiServiceReference.py
- smart-literature-search-api-main/serviceReferences/GoogleApiServiceReference/RequestHelper.py
- smart-literature-search-api-main/serviceReferences/GoogleApiServiceReference/ResponseParser.py
- smart-literature-search-api-main/services/
- smart-literature-search-api-main/services/CrawlerService/
- smart-literature-search-api-main/services/CrawlerService/CrawlerService.py
- smart-literature-search-api-main/services/ScraperService/
- smart-literature-search-api-main/services/ScraperService/Bots/
- smart-literature-search-api-main/services/ScraperService/Bots/ACMBot/
- smart-literature-search-api-main/services/ScraperService/Bots/ACMBot/ACMBot.py
- smart-literature-search-api-main/services/ScraperService/Bots/IEEEBot/
- smart-literature-search-api-main/services/ScraperService/Bots/IEEEBot/IEEEBot.py
- smart-literature-search-api-main/services/ScraperService/Bots/ResearchgateBot/
- smart-literature-search-api-main/services/ScraperService/Bots/ResearchgateBot/Config.py
- smart-literature-search-api-main/services/ScraperService/Bots/ResearchgateBot/ResearchgateBot.py
- smart-literature-search-api-main/services/ScraperService/Bots/SpringerBot/
- smart-literature-search-api-main/services/ScraperService/Bots/SpringerBot/SpringerBot.py
- smart-literature-search-api-main/services/ScraperService/Robots.py
- smart-literature-search-api-main/services/ScraperService/Scraper.py
- smart-literature-search-api-main/services/ScraperService/ScraperService.py
- smart-literature-search-api-main/utils/
- smart-literature-search-api-main/utils/TimeUtils.py
