# Supplementary material for: A web scraping app for smart literature search of the keywords
Source: PeerJ Comput Sci. 2024 Oct 31;10:e2384. doi: 10.7717/peerj-cs.2384 (PMC11623055; doi:10.7717/peerj-cs.2384)
Supplement: Supplemental Information 2 [file peerj-cs-10-2384-s002.zip › smart-literature-search-api-main/Procfile]

web: gunicorn -w 4 -k uvicorn.workers.UvicornWorker main:app
