# Supplementary material for: A web scraping app for smart literature search of the keywords
Source: PeerJ Comput Sci. 2024 Oct 31;10:e2384. doi: 10.7717/peerj-cs.2384 (PMC11623055; doi:10.7717/peerj-cs.2384)
Supplement: Supplemental Information 2 [file peerj-cs-10-2384-s002.zip › smart-literature-search-api-main/core/Config.py]

from pydantic import BaseSettings

class Settings(BaseSettings):
    API_V1_STR: str = "/api/v1"
    PROJECT_NAME: str = "Smart Literature Search"

settings = Settings()
