# Supplementary material for: A web scraping app for smart literature search of the keywords
Source: PeerJ Comput Sci. 2024 Oct 31;10:e2384. doi: 10.7717/peerj-cs.2384 (PMC11623055; doi:10.7717/peerj-cs.2384)
Supplement: Supplemental Information 2 [file peerj-cs-10-2384-s002.zip › smart-literature-search-api-main/initialiser.py]

from fastapi import FastAPI
from fastapi.middleware.cors import CORSMiddleware

def configureCors(app):
    origins = [
        "http://localhost",
        "http://localhost:3000",
        "http://localhost:3001",
        "http://localhost:3002",
        "https://smart-literature-search-app.vercel.app/"
    ]

    app.add_middleware(
        CORSMiddleware,
        allow_origins=['*'],
        allow_credentials=True,
        allow_methods=["*"],
        allow_headers=["*"],
    )

    return app
