# Supplementary material for: A web scraping app for smart literature search of the keywords
Source: PeerJ Comput Sci. 2024 Oct 31;10:e2384. doi: 10.7717/peerj-cs.2384 (PMC11623055; doi:10.7717/peerj-cs.2384)
Supplement: Supplemental Information 2 [file peerj-cs-10-2384-s002.zip › smart-literature-search-api-main/main.py]

#3rd party
from fastapi import FastAPI

# api routers
from api.CrawlerApi import api_crawler_router
from api.ScraperApi import api_scraper_router

# api configs & initialiser
from core import Config
from initialiser import configureCors

# uvicorn
import uvicorn

# create uvicorn app
app = FastAPI(title=Config.settings.PROJECT_NAME)

# configure cors
app = configureCors(app)

# define routes
app.include_router(api_crawler_router,prefix=Config.settings.API_V1_STR)
app.include_router(api_scraper_router,prefix=Config.settings.API_V1_STR)

if __name__ == "__main__":
      uvicorn.run("main:app", host="0.0.0.0", port=8000, reload=True)
