# Supplementary material for: A web scraping app for smart literature search of the keywords
Source: PeerJ Comput Sci. 2024 Oct 31;10:e2384. doi: 10.7717/peerj-cs.2384 (PMC11623055; doi:10.7717/peerj-cs.2384)
Supplement: Supplemental Information 2 [file peerj-cs-10-2384-s002.zip › smart-literature-search-api-main/serviceReferences/FirebaseServiceReference/FirebaseServiceReference.py]

import uuid
import firebase_admin
from firebase_admin import firestore
from firebase_admin import credentials


def init():
    try:
        if not firebase_admin._apps:
            cred = credentials.Certificate(
                "./serviceReferences/FirebaseServiceReference/config.json")

            global app

            app = firebase_admin.initialize_app(cred, {
                'projectId': 'smart-literature-search'
            })

        return firestore.client()
    except Exception as ex:
        print(ex)


def closeConnection():
    firebase_admin.delete_app(app)

# crawler


def readSearches(searchId):
    fireStoreClient = init()

    search_ref = fireStoreClient.collection(u'search').where(
        u'id', u'==', searchId) if searchId != None else fireStoreClient.collection(u'search')
    docs = search_ref.stream()

    closeConnection()
    return docs


def insertSearch(keyword, username, sites, date, queryName, exactTerms, excludeTerms, dateRestrict):
    fireStoreClient = init()

    id = str(uuid.uuid4())

    tableReference = fireStoreClient.collection(u'search').document()
    tableReference.set({
        u'id': id,
        u'keyword': keyword,
        u'username': username,
        u'sites': sites,
        u'date': date,
        u'queryName': queryName,
        u'status': 'Started',
        u'exactTerms': exactTerms,
        u'excludeTerms': excludeTerms,
        u'dateRestrict': dateRestrict 
    })

    closeConnection()
    return id

def updateSearchStatus(searchId, status):
    fireStoreClient = init()

    search_ref = fireStoreClient.collection(u'search').where(u'id', u'==', searchId).get()
    for docSnapshot in search_ref:
        docSnapshot.reference.update({u'status':status})
    
    closeConnection()

def readSearchResults(searchId):
    fireStoreClient = init()

    search_ref = fireStoreClient.collection(u'searchResults').where(
        u'searchId', u'==', searchId) if searchId != None else fireStoreClient.collection(u'searchResults')
    docs = search_ref.stream()

    closeConnection()
    return docs


def insertSearchResults(searchId, results):
    fireStoreClient = init()

    tableReference = fireStoreClient.collection(u'searchResults').document()
    tableReference.set({
        u'searchId': searchId,
        u'results': results
    })

    closeConnection()

# scraper


def readScrapings(scrapingId):
    fireStoreClient = init()

    search_ref = fireStoreClient.collection(u'scraping').where(
        u'id', u'==', scrapingId) if scrapingId != None else fireStoreClient.collection(u'scraping')
    docs = search_ref.stream()

    closeConnection()
    return docs


def insertScraping(searchId, username):
    fireStoreClient = init()

    id = str(uuid.uuid4())

    tableReference = fireStoreClient.collection(u'scraping').document()
    tableReference.set({
        u'id': id,
        u'searchId': searchId,
        u'username': username
    })

    closeConnection()
    return id

def readScrapingStatus(searchId):
    fireStoreClient = init()

    search_ref = fireStoreClient.collection(u'scraping').where(u'searchId', u'==', searchId) if searchId != None else fireStoreClient.collection(u'scraping')
    docs = search_ref.stream()

    closeConnection()
    return docs

def updateScrapingStatus(scrapingId, status):
    fireStoreClient = init()

    search_ref = fireStoreClient.collection(u'scraping').where(u'id', u'==', scrapingId).get()
    for docSnapshot in search_ref:
        docSnapshot.reference.update({u'status':status})
    
    closeConnection()


def readScrapingResults(scrapingId):
    fireStoreClient = init()

    search_ref = fireStoreClient.collection(u'scrapingResults').where(
        u'scrapingId', u'==', scrapingId) if scrapingId != None else fireStoreClient.collection(u'scrapingResults').get()
    docs = search_ref.stream()

    closeConnection()
    return docs


def insertScrapingResults(scrapingId, results):
    fireStoreClient = init()

    tableReference = fireStoreClient.collection(u'scrapingResults').document()
    tableReference.set({
        u'scrapingId': scrapingId,
        u'results': results
    })

    closeConnection()
