# Supplementary material for: A web scraping app for smart literature search of the keywords
Source: PeerJ Comput Sci. 2024 Oct 31;10:e2384. doi: 10.7717/peerj-cs.2384 (PMC11623055; doi:10.7717/peerj-cs.2384)
Supplement: Supplemental Information 2 [file peerj-cs-10-2384-s002.zip › smart-literature-search-api-main/serviceReferences/FirebaseServiceReference/config.json]

{
  "type": "service_account",
  "project_id": "smart-literature-search",
  "private_key_id": "c9d0e26670a8d30c0db48a61d4e8e6fdc1433481",
  "private_key": "-----BEGIN PRIVATE KEY-----\nMIIEvQIBADANBgkqhkiG9w0BAQEFAASCBKcwggSjAgEAAoIBAQChYoD2tIAK4e4O\nobZaZXpCW97q/MOyVeY8k6tkYwms0DamfUHrgIgEoQsEBtOetgqeftnKmCB4Ykg6\nShWiFKxzQNkpXxld0EZKsP41peGckfiA14Ioz9cUjoGsMoClYWAQ/r712d2Y1BsF\nvYX7rR3rU5PRhBSeFoKiyxfPEMLpQBeyF1mXzdA2pjlo2k1RBK66mZymkCpW36eB\n1OzZu7TQzz3eyXxW20c8gZsGI6VdTXXk24YzaepiYVqX/KV5RJOQo5Bbm8PbWgjY\nzrGSBcJqNoEBNmtmSi67Vdo/ArrcZJ+lCu8GwzqxZsjsTNnrxnmixWqQ3n3aZJdz\njvHM/p3vAgMBAAECggEABd9LCK8Msa4C4YQU2ePeDP1sIRTNciHEsj4/+vPM7agt\n34+ojw8q49rlnGHl4AfeXwyylA1GW9sHpxym/jIjtus3JlWQMLpcCb+4Su9xmXwz\nlKHthIVQ3YNJ80rAekQOy3ou10yezul435PuhM00d371CVH1sMLqQfjYhu+kh/l+\n68y8Dw3xgiHRyeO5RUra4cUj3W7FgtdqkxUtYpC9ncBcNaoMc/P1xzunliX+lhPN\nYjyX3grbIgMi/Pm2nfC8DLWhKC1cJlF58rXqlUrDthInjwMvb5zOBdfgR8AboV4s\nUy99EKCP8oc1PGvgGYOOoZZ+MXEerpC9Q7QiLuxo8QKBgQDR9ya9IPjNcBxbUMTk\nhQ0zPOKQ5fE1w8+LuIPlj5SdEVmdYSO8+9Czqfi9q3VZMEqihMh1GoTla/+92oyX\nL53kjfU5biTDOB46iown34TuCbljZW7Zw10htEgLYGIIEXaXP3TZ6ll1e2UaYgcP\nSrXLsh/tfZDEORw313O7v94kkwKBgQDExKN5xrO+IiWJiBGig8/1O7oE9qiECftF\n9Uk/tpC1SeANoULBgKRViaZDSehCuJlkTAmuHx1upbHgSdngqg09/f3wGsige/uU\nmf5ot7nnrqfhuUHnEzDdghc96Yk4CaUQ6SYfZ4dEMwUSIancFfkeLe5ws3nMRYXM\nIaVZpoF2tQKBgQDGMDmTylyvZkSN+VZwshp8o9rklPezHUp6A0gU1wubmvXw9PFM\nAJHGFQmi1wYkks3QS+//gXGyMNgst+9/AcZTJ6AyfoIa94ypC4AyXuzV173zUZpp\n2Nu+5bIfcvH11a4QJCjDTU718uzDE4bAa2/gfxleDekpHxNArpEixoAEGwKBgDRH\n3vurLPTW08xwB+d7SFTrUqig9PNoR4g1/Qlds6NHhq14bGlHieJkWXXFfF3F+JOq\nlGPcRpCwm8txM9+6rxwKkV8rbqUdbCH2rJ8cOdvyDw8tjvIbqj8gopZDp77o6R/O\nIt/zPQCE4dMIeL5OZEt9fr4ZIcKBsmQjiHCCiiGFAoGAeUnOLDG4kPL7xNDevwQ9\nUO1YWIvMkpsqm/BY/YONP+g4Wqz1Ox8woFqSBhi9OWjeRz4ytxoMPtPZuwjJEoEv\nV4xKt2w60zvdrKFVaPHl1fQWW3j+Ivs/Elg6EpCBsefEXgs8xUzKjDM1oYMpAxY0\nZTtZchad17DodVHVKCKHZ2o=\n-----END PRIVATE KEY-----\n",
  "client_email": "firebase-adminsdk-wulca@smart-literature-search.iam.gserviceaccount.com",
  "client_id": "111778198829604046843",
  "auth_uri": "https://accounts.google.com/o/oauth2/auth",
  "token_uri": "https://oauth2.googleapis.com/token",
  "auth_provider_x509_cert_url": "https://www.googleapis.com/oauth2/v1/certs",
  "client_x509_cert_url": "https://www.googleapis.com/robot/v1/metadata/x509/firebase-adminsdk-wulca%40smart-literature-search.iam.gserviceaccount.com"
}
