# Supplementary material for: A web scraping app for smart literature search of the keywords
Source: PeerJ Comput Sci. 2024 Oct 31;10:e2384. doi: 10.7717/peerj-cs.2384 (PMC11623055; doi:10.7717/peerj-cs.2384)
Supplement: Supplemental Information 2 [file peerj-cs-10-2384-s002.zip › smart-literature-search-api-main/serviceReferences/GoogleApiServiceReference/RequestHelper.py]

def concatSites(sitesList):
    sitesString = ""
    for idx, site in enumerate(sitesList):
        if (idx == len(sitesList) - 1):
            sitesString += "site:" + site
        else:
            sitesString += "site:" + site + " OR "

    return sitesString

def concatTerms(termsList):
    terms = ""
    for idx, term in enumerate(termsList):
        if(idx == len(termsList) -1 ):
            terms += "\""+term+"\""
        else:
            terms += "\""+term+"\" "
    
    return terms
