# Supplementary material for: A web scraping app for smart literature search of the keywords
Source: PeerJ Comput Sci. 2024 Oct 31;10:e2384. doi: 10.7717/peerj-cs.2384 (PMC11623055; doi:10.7717/peerj-cs.2384)
Supplement: Supplemental Information 2 [file peerj-cs-10-2384-s002.zip › smart-literature-search-api-main/serviceReferences/GoogleApiServiceReference/ResponseParser.py]

# 3rd party
import json

def parseUrls(responseData):
    results = []

    if "items" in responseData:
        items = responseData["items"]

        for item in items:            
            result = {"title":item["title"],"url":item["link"]}
            results.append(result)

    return results
