# Supplementary material for: A web scraping app for smart literature search of the keywords
Source: PeerJ Comput Sci. 2024 Oct 31;10:e2384. doi: 10.7717/peerj-cs.2384 (PMC11623055; doi:10.7717/peerj-cs.2384)
Supplement: Supplemental Information 2 [file peerj-cs-10-2384-s002.zip › smart-literature-search-api-main/services/CrawlerService/CrawlerService.py]

# internal imports
from schemas import CrawlerSchema
from serviceReferences.FirebaseServiceReference import FirebaseServiceReference
from serviceReferences.GoogleApiServiceReference import GoogleApiServiceReference
from utils import TimeUtils

def createSearch(keyword, username, sites, date, queryName, exactTerms, excludeTerms, dateRestrict):    
    # insert search details
    searchId = FirebaseServiceReference.insertSearch(keyword, username, sites, date, queryName, exactTerms, excludeTerms, dateRestrict)

    # start search, return search id
    crawlerSearchResponse = CrawlerSchema.CrawlerSearchResponse(searchId=searchId)

    return crawlerSearchResponse

def startSearching(searchId, keyword, sites, exactTerms, excludeTerms, dateRestrict):
    # search by google
    searchResults = GoogleApiServiceReference.searchByQuery(keyword, sites, exactTerms, excludeTerms, dateRestrict)

    # insert search results
    FirebaseServiceReference.insertSearchResults(searchId, searchResults)  


def getSearchs(searchId):
    # get search details from db
    searchResponseList = []

    docs = FirebaseServiceReference.readSearches(searchId)
    for doc in docs:
        docObject = doc.to_dict()
        searchResponse = CrawlerSchema.CrawlerSearch(
            id=docObject["id"],
            username=docObject["username"],
            keyword=docObject["keyword"],
            sites=docObject["sites"],
            date=docObject["date"],
            queryName=docObject["queryName"],
            status=docObject["status"])

        searchResponseList.append(searchResponse)

    return searchResponseList


def getSearchResults(searchId):
    # get search results from db
    searchResultsItems = []

    docs = FirebaseServiceReference.readSearchResults(searchId)
    for doc in docs:
        docObject = doc.to_dict()
        searchResultResponse = CrawlerSchema.CrawlerSearchResultsResponse(
            searchId=docObject["searchId"],
            results=docObject["results"])

        searchResultsItems.append(searchResultResponse)

    return searchResultsItems


def getSearchCounts():
    count_today = 0
    count_total = 0
    count_finished = 0
    today_date = TimeUtils.getToday()

    docs = FirebaseServiceReference.readSearches(None)

    for doc in docs:
        docObject = doc.to_dict()
        if(docObject["date"] == today_date):
            count_today = count_today + 1

        if(docObject["status"] == "Finished"):
            count_finished = count_finished + 1

        count_total = count_total + 1

    crawlerCounts = CrawlerSchema.Counts(totalSearches=count_total,
                                         dailySearches=count_today,
                                         finishedSearches=count_finished)
    
    return crawlerCounts
