# Supplementary material for: A web scraping app for smart literature search of the keywords
Source: PeerJ Comput Sci. 2024 Oct 31;10:e2384. doi: 10.7717/peerj-cs.2384 (PMC11623055; doi:10.7717/peerj-cs.2384)
Supplement: Supplemental Information 2 [file peerj-cs-10-2384-s002.zip › smart-literature-search-api-main/services/ScraperService/Bots/IEEEBot/IEEEBot.py]

import requests, extraction
from bs4 import BeautifulSoup

class IEEEBot:
    
    def __init__(self):
        # constants
        self.session = requests.Session()

    def siteToSoup(self,siteUrl, headers, cookies):
        try:
            page = self.session.get(siteUrl,headers=headers,cookies=cookies)
            soup = BeautifulSoup(page.content, 'html.parser')
            return soup
        except Exception as ex:
            print(ex) 

    def scrapSite(self, siteUrl, headers, cookies):
        try:
            soup = self.siteToSoup(siteUrl, headers, cookies)

            if(soup != None):
                ext = extraction.Extractor()

                metadata = ext.extract(soup.prettify(), source_url=siteUrl)
                
                if metadata != None:
                    abstract = metadata.description
                    return abstract
                else:
                    return ""
            else:
                return ""    
        except Exception as ex:
            print(ex)
