# Supplementary material for: A web scraping app for smart literature search of the keywords
Source: PeerJ Comput Sci. 2024 Oct 31;10:e2384. doi: 10.7717/peerj-cs.2384 (PMC11623055; doi:10.7717/peerj-cs.2384)
Supplement: Supplemental Information 2 [file peerj-cs-10-2384-s002.zip › smart-literature-search-api-main/services/ScraperService/Bots/ResearchgateBot/ResearchgateBot.py]

import requests
from bs4 import BeautifulSoup

from .Config import settings

class ResearchgateBot:
    
    def __init__(self):
        # constants
        self.username = settings.LOGIN
        self.password = settings.PASSWORD
        self.headers = settings.HEADERS
        self.token = settings.REQUEST_TOKEN
        self.loginEndpoint = settings.ENDPOINT
        self.authenticated = False
        self.session = requests.Session()

    def login(self):
        if(self.authenticated == False):
            data = {
                "request_token": self.token,
                "invalidPasswordCount": "0",
                "login": self.username,
                "password": self.password,
                "setLoginCookie": "on"
            }

            response = self.session.post(self.loginEndpoint, headers=self.headers, data=data, timeout=20)

            if(response.status_code == 200):
                self.authenticated = True

    def siteToSoup(self,siteUrl, headers, cookies):
        try:
            page = self.session.get(siteUrl,headers=headers,cookies=cookies)
            soup = BeautifulSoup(page.content, 'html.parser')
            return soup
        except Exception as ex:
            print(ex) 

    def scrapSite(self, siteUrl, headers, cookies):
        try:
            soup = self.siteToSoup(siteUrl, headers, cookies)

            if(soup != None):

                abstractElement = soup.find("div", class_="nova-legacy-e-expandable-text__container")

                if abstractElement != None:
                    abstractElement = abstractElement.find("div")
                    abstract = abstractElement.get_text()
                    return abstract
                else:
                    return ""    
            else:
                return ""    
        except Exception as ex:
            print(ex)
