# Supplementary material for: A web scraping app for smart literature search of the keywords
Source: PeerJ Comput Sci. 2024 Oct 31;10:e2384. doi: 10.7717/peerj-cs.2384 (PMC11623055; doi:10.7717/peerj-cs.2384)
Supplement: Supplemental Information 2 [file peerj-cs-10-2384-s002.zip › smart-literature-search-api-main/services/ScraperService/Robots.py]

#from urllib.parse import urlparse
#from reppy.robots import Robots

def urlAllowed(url):
    # parsedUrl = urlparse(url)
    # robotsUrl = parsedUrl.scheme+"://"+parsedUrl.netloc+"/robots.txt"
    
    # robots = Robots.fetch(robotsUrl)
    # isAllowed = robots.allowed(url,'*')
    # return isAllowed
    return True
